# Supplementary material for: A practical guide for mutational signature analysis in hematological malignancies
Source: Nat Commun. 2019 Jul 5;10:2969. doi: 10.1038/s41467-019-11037-8 (PMC6611883; doi:10.1038/s41467-019-11037-8)
Supplement: Supplementary file 4 — Supplementary Data 1 [file 41467_2019_11037_MOESM4_ESM.xlsx]

## Sheet: all_table_cosine
Supplementary Data 1
Multiple Myeloma 5 NNMF extracted signatures															Chronic Lymphocytic Leukemia 3 NNMF extracted signatures									Acute Myeloid Leukemia 4 NNMF extracted signatures
Process 1			Process 2			Process 3			Process 4			Process 5			Process 1			Process 2			Process 3			Process 1			Process 2			Process 3			Process 4
COSMIC Sig.	Cossim	Proportions	COSMIC Sig.	Cossim	Proportions	COSMIC Sig.	Cossim	Proportions	COSMIC Sig.	Cossim	Proportions	COSMIC Sig.	Cossim	Proportions	COSMIC Sig.	Cossim	Proportions	COSMIC Sig.	Cossim	Proportions	COSMIC Sig.	Cossim	Proportions	COSMIC Sig.	cossim	Proportions	COSMIC Sig.	cossim	Proportions	COSMIC Sig.	cossim	Proportions	COSMIC Sig.	cossim	Proportions
C2+C3	0.985981	C2=0.52;C3=0.48	C1+C5	0.960714	C1=0.26;C5=0.74	C1+C9	0.961489	C1=0.05;C9=0.95	C3+C8	0.954927	C3=0.43;C8=0.57	C5+C23	0.858338	C5=0.89;C23=0.11	C1+C5	0.974963	C1=0.34;C5=0.66	C9+C28	0.984241	C9=0.97;C28=0.03	C5+C8	0.966548	C5=0.58;C8=0.42	C1+C5	0.897657	C1=0.33;C5=0.67	C1+C2	0.986838	C1=0.97;C2=0.03	C8+C23	0.821654	C8=0.64;C23=0.36	C5+C13	0.926262	C5=0.90;C13=0.10
C2+C13	0.983525	C2=0.80;C13=0.20	C1+C16	0.933647	C1=0.40;C16=0.60	C6+C9	0.960189	C6=0.04;C9=0.96	C5+C8	0.953692	C5=0.37;C8=0.63	C3+C19	0.857832	C3=0.70;C19=0.30	C1+C16	0.953261	C1=0.48;C16=0.52	C9+C17	0.983918	C9=0.98;C17=0.02	C5+C18	0.946945	C5=0.86;C18=0.14	C1+C19	0.89723	C1=0.46;C19=0.54	C1+C8	0.986809	C1=0.88;C8=0.12	C4+C19	0.819073	C4=0.35;C19=0.65	C3+C16	0.924899	C3=0.69;C16=0.31
C2+C8	0.979618	C2=0.60;C8=0.40	C5+C6	0.927096	C5=0.78;C6=0.22	C9+C30	0.959982	C9=0.96;C30=0.04	C8+C16	0.945099	C8=0.75;C16=0.25	C5+C30	0.854665	C5=0.82;C30=0.18	C1+C3	0.944823	C1=0.44;C3=0.56	C9	0.983223	C9=1	C5+C29	0.946684	C5=0.81;C29=0.19	C1+C16	0.87523	C1=0.47;C16=0.53	C1+C18	0.986663	C1=0.93;C18=0.07	C19+C29	0.817194	C19=0.71;C29=0.29	C3+C5	0.919007	C3=0.62;C5=0.38
C2+C5	0.976823	C2=0.59;C5=0.41	C1+C9	0.917293	C1=0.42;C9=0.58	C9+C21	0.959678	C9=0.97;C21=0.03	C8+C12	0.944749	C8=0.83;C12=0.17	C5+C19	0.854653	C5=0.81;C19=0.19	C5+C6	0.928088	C5=0.71;C6=0.29	C1+C9	0.983223	C1=0.00;C9=1.00	C4+C5	0.938984	C4=0.20;C5=0.80	C5+C19	0.850361	C5=0.64;C19=0.36	C1+C10	0.98598	C1=0.96;C10=0.04	C8+C19	0.815561	C8=0.38;C19=0.62	C3+C9	0.914301	C3=0.79;C9=0.21
C2+C25	0.976676	C2=0.63;C25=0.37	C1+C8	0.908533	C1=0.39;C8=0.61	C9+C15	0.958889	C9=0.99;C15=0.01	C8+C30	0.944057	C8=0.87;C30=0.13	C3+C23	0.853226	C3=0.84;C23=0.16	C1+C8	0.921838	C1=0.49;C8=0.51	C2+C9	0.983223	C2=0.00;C9=1.00	C8+C19	0.938397	C8=0.78;C19=0.22	C1+C3	0.84948	C1=0.47;C3=0.53	C1+C29	0.985956	C1=0.93;C29=0.07	C19+C25	0.800378	C19=0.69;C25=0.31	C3+C26	0.908918	C3=0.88;C26=0.12
C2+C4	0.975193	C2=0.69;C4=0.31	C1+C3	0.905638	C1=0.39;C3=0.61	C2+C9	0.958856	C2=0.01;C9=0.99	C8+C11	0.943741	C8=0.91;C11=0.09	C3+C30	0.851996	C3=0.73;C30=0.27	C1+C12	0.920741	C1=0.58;C12=0.42	C3+C9	0.983223	C3=0.00;C9=1.00	C8+C30	0.93464	C8=0.80;C30=0.20	C1+C30	0.847683	C1=0.58;C30=0.42	C1+C9	0.985418	C1=0.93;C9=0.07	C4+C23	0.799521	C4=0.58;C23=0.42	C3+C13	0.904902	C3=0.96;C13=0.04
C2+C16	0.974313	C2=0.66;C16=0.34	C5+C14	0.903338	C5=0.83;C14=0.17	C9+C26	0.958842	C9=0.98;C26=0.02	C8+C19	0.941195	C8=0.87;C19=0.13	C5+C11	0.849946	C5=0.90;C11=0.10	C1+C19	0.91551	C1=0.58;C19=0.42	C4+C9	0.983223	C4=0.00;C9=1.00	C8+C12	0.930261	C8=0.75;C12=0.25	C1+C23	0.847334	C1=0.72;C23=0.28	C1+C25	0.985312	C1=0.93;C25=0.07	C23+C29	0.799515	C23=0.49;C29=0.51	C3+C12	0.904401	C3=0.87;C12=0.13
C2+C9	0.972568	C2=0.69;C9=0.31	C5+C10	0.895081	C5=0.92;C10=0.08	C7+C9	0.958836	C7=0.01;C9=0.99	C7+C8	0.938378	C7=0.06;C8=0.94	C3+C5	0.84455	C3=0.32;C5=0.68	C1+C25	0.914854	C1=0.51;C25=0.49	C5+C9	0.983223	C5=0.00;C9=1.00	C8+C26	0.930036	C8=0.78;C26=0.22	C5+C6	0.843729	C5=0.74;C6=0.26	C1+C3	0.98527	C1=0.92;C3=0.08	C19+C24	0.797719	C19=0.79;C24=0.21	C1+C3	0.900886	C1=0.06;C3=0.94
C2+C29	0.971309	C2=0.77;C29=0.23	C5+C15	0.894602	C5=0.88;C15=0.12	C9+C11	0.958642	C9=0.99;C11=0.01	C8+C23	0.938204	C8=0.93;C23=0.07	C5+C14	0.839609	C5=0.90;C14=0.10	C1+C30	0.909078	C1=0.62;C30=0.38	C6+C9	0.983223	C6=0.00;C9=1.00	C8+C16	0.929583	C8=0.65;C16=0.35	C1+C11	0.843663	C1=0.71;C11=0.29	C1+C4	0.985119	C1=0.95;C4=0.05	C3+C19	0.79736	C3=0.34;C19=0.66	C2+C3	0.900649	C2=0.03;C3=0.97
C2+C24	0.970789	C2=0.78;C24=0.22	C6+C16	0.893609	C6=0.38;C16=0.62	C9+C27	0.958618	C9=1.00;C27=0.00	C8+C25	0.937246	C8=0.78;C25=0.22	C5+C15	0.837637	C5=0.93;C15=0.07	C6+C16	0.900059	C6=0.45;C16=0.55	C7+C9	0.983223	C7=0.00;C9=1.00	C5+C24	0.927405	C5=0.89;C24=0.11	C1+C12	0.83805	C1=0.59;C12=0.41	C1+C24	0.985093	C1=0.96;C24=0.04	C18+C19	0.794842	C18=0.16;C19=0.84	C3+C21	0.900222	C3=0.94;C21=0.06
C2+C18	0.970453	C2=0.82;C18=0.18	C5+C29	0.884861	C5=0.87;C29=0.13	C9+C19	0.958574	C9=1.00;C19=0.00	C8+C26	0.936585	C8=0.88;C26=0.12	C3+C11	0.8363	C3=0.84;C11=0.16	C1+C26	0.898325	C1=0.64;C26=0.36	C8+C9	0.983223	C8=0.00;C9=1.00	C8+C23	0.92466	C8=0.89;C23=0.11	C6+C19	0.830265	C6=0.37;C19=0.63	C1+C17	0.985074	C1=0.98;C17=0.02	C19+C22	0.791865	C19=0.88;C22=0.12	C3+C10	0.897655	C3=0.97;C10=0.03
C2+C19	0.969706	C2=0.80;C19=0.20	C6+C8	0.881953	C6=0.36;C8=0.64	C9+C23	0.958564	C9=1.00;C23=0.00	C8+C9	0.933771	C8=0.85;C9=0.15	C5+C27	0.835203	C5=0.96;C27=0.04	C1+C9	0.895028	C1=0.59;C9=0.41	C9+C10	0.983223	C9=1.00;C10=0.00	C5+C25	0.924307	C5=0.83;C25=0.17	C1+C8	0.822451	C1=0.55;C8=0.45	C1+C13	0.985021	C1=0.98;C13=0.02	C5+C19	0.788366	C5=0.30;C19=0.70	C3+C28	0.897287	C3=0.96;C28=0.04
C2+C12	0.969035	C2=0.78;C12=0.22	C5+C18	0.881724	C5=0.91;C18=0.09	C9	0.958553	C9=1	C8+C20	0.933379	C8=0.90;C20=0.10	C5+C7	0.834806	C5=0.96;C7=0.04	C1+C11	0.895022	C1=0.76;C11=0.24	C9+C11	0.983223	C9=1.00;C11=0.00	C5+C10	0.924278	C5=0.96;C10=0.04	C1+C20	0.819389	C1=0.63;C20=0.37	C1+C28	0.98496	C1=0.98;C28=0.02	C1+C19	0.785791	C1=0.13;C19=0.87	C3+C25	0.896838	C3=0.90;C25=0.10
C2+C14	0.968653	C2=0.84;C14=0.16	C6+C9	0.879811	C6=0.40;C9=0.60	C9+C17	0.958553	C9=1.00;C17=0.00	C8+C28	0.933001	C8=0.94;C28=0.06	C4+C5	0.83353	C4=0.09;C5=0.91	C1+C4	0.887732	C1=0.65;C4=0.35	C9+C12	0.983223	C9=1.00;C12=0.00	C5+C14	0.92421	C5=0.92;C14=0.08	C1+C25	0.817702	C1=0.57;C25=0.43	C1+C14	0.984791	C1=0.97;C14=0.03	C9+C19	0.784999	C9=0.18;C19=0.82	C3+C30	0.896806	C3=0.95;C30=0.05
C2+C26	0.968059	C2=0.82;C26=0.18	C1+C12	0.877938	C1=0.53;C12=0.47	C9+C28	0.958553	C9=1.00;C28=0.00	C8+C17	0.932183	C8=0.95;C17=0.05	C5+C24	0.833499	C5=0.93;C24=0.07	C1+C23	0.884759	C1=0.80;C23=0.20	C9+C13	0.983223	C9=1.00;C13=0.00	C8+C11	0.922708	C8=0.88;C11=0.12	C16+C19	0.81732	C16=0.42;C19=0.58	C1+C22	0.984782	C1=0.98;C22=0.02	C16+C19	0.784468	C16=0.19;C19=0.81	C3+C6	0.896075	C3=0.96;C6=0.04
C2+C20	0.967788	C2=0.84;C20=0.16	C5+C8	0.877599	C5=0.82;C8=0.18	C3+C9	0.958553	C3=0.00;C9=1.00	C8+C21	0.931833	C8=0.93;C21=0.07	C5+C6	0.832634	C5=0.95;C6=0.05	C3+C6	0.883707	C3=0.58;C6=0.42	C9+C14	0.983223	C9=1.00;C14=0.00	C3+C5	0.922639	C3=0.21;C5=0.79	C1+C26	0.81446	C1=0.66;C26=0.34	C1+C16	0.984689	C1=0.98;C16=0.02	C17+C19	0.780886	C17=0.06;C19=0.94	C3+C19	0.895617	C3=0.96;C19=0.04
C1+C2	0.967505	C1=0.13;C2=0.87	C5+C19	0.875072	C5=0.91;C19=0.09	C4+C9	0.958553	C4=0.00;C9=1.00	C8+C13	0.927785	C8=0.98;C13=0.02	C5+C13	0.831583	C5=0.98;C13=0.02	C1+C20	0.880872	C1=0.68;C20=0.32	C9+C15	0.983223	C9=1.00;C15=0.00	C1+C5	0.920334	C1=0.06;C5=0.94	C19+C26	0.812803	C19=0.69;C26=0.31	C1+C5	0.984688	C1=0.97;C5=0.03	C19+C27	0.780766	C19=0.96;C27=0.04	C3+C15	0.895529	C3=0.97;C15=0.03
C2+C22	0.967315	C2=0.89;C22=0.11	C5+C30	0.874376	C5=0.93;C30=0.07	C5+C9	0.958553	C5=0.00;C9=1.00	C8+C22	0.927125	C8=0.97;C22=0.03	C2+C5	0.831003	C2=0.02;C5=0.98	C6+C8	0.879833	C6=0.45;C8=0.55	C9+C16	0.983223	C9=1.00;C16=0.00	C8+C21	0.918361	C8=0.85;C21=0.15	C8+C19	0.811572	C8=0.39;C19=0.61	C1+C27	0.984604	C1=1.00;C27=0.00	C12+C19	0.780379	C12=0.10;C19=0.90	C3+C8	0.895187	C3=0.92;C8=0.08
C2+C30	0.967215	C2=0.83;C30=0.17	C5+C9	0.873915	C5=0.88;C9=0.12	C8+C9	0.958553	C8=0.00;C9=1.00	C2+C8	0.926922	C2=0.02;C8=0.98	C5+C9	0.830837	C5=0.93;C9=0.07	C1+C7	0.875143	C1=0.84;C7=0.16	C9+C18	0.983223	C9=1.00;C18=0.00	C2+C5	0.918289	C2=0.02;C5=0.98	C19+C25	0.810703	C19=0.62;C25=0.38	C1+C7	0.9846	C1=1.00;C7=0.00	C14+C19	0.78009	C14=0.08;C19=0.92	C3+C27	0.894917	C3=0.98;C27=0.02
C2+C6	0.967206	C2=0.87;C6=0.13	C5+C17	0.873518	C5=0.96;C17=0.04	C9+C10	0.958553	C9=1.00;C10=0.00	C8+C15	0.926797	C8=0.97;C15=0.03	C5+C18	0.829968	C5=0.98;C18=0.02	C5+C15	0.873798	C5=0.84;C15=0.16	C9+C19	0.983223	C9=1.00;C19=0.00	C5+C19	0.917739	C5=0.95;C19=0.05	C6+C16	0.809684	C6=0.43;C16=0.57	C1	0.9846	C1=1	C10+C19	0.779054	C10=0.03;C19=0.97	C3+C17	0.894758	C3=0.98;C17=0.02
C2+C15	0.966999	C2=0.89;C15=0.11	C5+C7	0.872052	C5=0.97;C7=0.03	C9+C12	0.958553	C9=1.00;C12=0.00	C6+C8	0.926175	C6=0.03;C8=0.97	C5+C25	0.829781	C5=0.95;C25=0.05	C1+C21	0.873681	C1=0.77;C21=0.23	C9+C20	0.983223	C9=1.00;C20=0.00	C5+C27	0.917473	C5=0.98;C27=0.02	C1+C9	0.809209	C1=0.63;C9=0.37	C1+C6	0.9846	C1=1.00;C6=0.00	C19+C20	0.778961	C19=0.94;C20=0.06	C3+C7	0.894597	C3=0.99;C7=0.01
C2+C27	0.966951	C2=0.92;C27=0.08	C5+C28	0.871606	C5=0.97;C28=0.03	C9+C13	0.958553	C9=1.00;C13=0.00	C8+C27	0.925886	C8=0.99;C27=0.01	C5+C22	0.829769	C5=0.98;C22=0.02	C1+C14	0.870239	C1=0.74;C14=0.26	C9+C21	0.983223	C9=1.00;C21=0.00	C5+C22	0.917117	C5=0.97;C22=0.03	C5+C23	0.805221	C5=0.88;C23=0.12	C1+C11	0.9846	C1=1.00;C11=0.00	C23+C25	0.778943	C23=0.42;C25=0.58	C3+C11	0.894396	C3=0.99;C11=0.01
C2+C11	0.966813	C2=0.90;C11=0.10	C2+C5	0.87141	C2=0.02;C5=0.98	C9+C14	0.958553	C9=1.00;C14=0.00	C8+C14	0.925485	C8=0.98;C14=0.02	C5+C8	0.829632	C5=0.96;C8=0.04	C5+C14	0.869939	C5=0.82;C14=0.18	C9+C22	0.983223	C9=1.00;C22=0.00	C5+C13	0.916905	C5=0.99;C13=0.01	C5+C30	0.80466	C5=0.79;C30=0.21	C1+C12	0.9846	C1=1.00;C12=0.00	C19+C28	0.778829	C19=0.97;C28=0.03	C3+C18	0.894269	C3=0.98;C18=0.02
C2+C23	0.966345	C2=0.93;C23=0.07	C5+C11	0.871103	C5=0.97;C11=0.03	C9+C16	0.958553	C9=1.00;C16=0.00	C8	0.925165	C8=1	C5+C10	0.829337	C5=1.00;C10=0.00	C6+C25	0.869752	C6=0.47;C25=0.53	C9+C23	0.983223	C9=1.00;C23=0.00	C5+C6	0.916447	C5=0.97;C6=0.03	C12+C19	0.801647	C12=0.30;C19=0.70	C1+C15	0.9846	C1=1.00;C15=0.00	C3+C23	0.778729	C3=0.63;C23=0.37	C3+C20	0.894128	C3=0.98;C20=0.02
C2+C21	0.966323	C2=0.90;C21=0.10	C5+C24	0.87079	C5=0.96;C24=0.04	C9+C18	0.958553	C9=1.00;C18=0.00	C1+C8	0.925165	C1=0.00;C8=1.00	C5+C20	0.829283	C5=0.99;C20=0.01	C1+C24	0.869261	C1=0.76;C24=0.24	C9+C24	0.983223	C9=1.00;C24=0.00	C5+C15	0.915983	C5=0.98;C15=0.02	C5+C11	0.799467	C5=0.88;C11=0.12	C1+C19	0.9846	C1=1.00;C19=0.00	C13+C19	0.778469	C13=0.02;C19=0.98	C3+C14	0.893855	C3=0.99;C14=0.01
C2+C28	0.965696	C2=0.94;C28=0.06	C5+C20	0.870689	C5=0.96;C20=0.04	C9+C20	0.958553	C9=1.00;C20=0.00	C4+C8	0.925165	C4=0.00;C8=1.00	C1+C5	0.829243	C1=0.00;C5=1.00	C1+C29	0.869076	C1=0.74;C29=0.26	C9+C25	0.983223	C9=1.00;C25=0.00	C5+C7	0.915604	C5=1.00;C7=0.00	C9+C19	0.799132	C9=0.31;C19=0.69	C1+C20	0.9846	C1=1.00;C20=0.00	C7+C19	0.77838	C7=0.02;C19=0.98	C3+C23	0.893793	C3=1.00;C23=0.00
C2+C17	0.96567	C2=0.94;C17=0.06	C4+C5	0.870082	C4=0.03;C5=0.97	C9+C22	0.958553	C9=1.00;C22=0.00	C8+C10	0.925165	C8=1.00;C10=0.00	C5+C12	0.829243	C5=1.00;C12=0.00	C1+C15	0.864245	C1=0.79;C15=0.21	C9+C26	0.983223	C9=1.00;C26=0.00	C5+C20	0.915589	C5=0.99;C20=0.01	C3+C19	0.797892	C3=0.38;C19=0.62	C1+C21	0.9846	C1=1.00;C21=0.00	C19+C26	0.778366	C19=0.97;C26=0.03	C3+C4	0.893777	C3=1.00;C4=0.00
C2+C7	0.965608	C2=0.94;C7=0.06	C5+C23	0.869779	C5=0.99;C23=0.01	C9+C24	0.958553	C9=1.00;C24=0.00	C8+C18	0.925165	C8=1.00;C18=0.00	C5+C16	0.829243	C5=1.00;C16=0.00	C5+C19	0.863644	C5=0.79;C19=0.21	C9+C27	0.983223	C9=1.00;C27=0.00	C5+C30	0.915587	C5=1.00;C30=0.00	C19+C20	0.797099	C19=0.72;C20=0.28	C1+C23	0.9846	C1=1.00;C23=0.00	C11+C19	0.778235	C11=0.02;C19=0.98	C3+C22	0.893777	C3=1.00;C22=0.00
C2+C10	0.965533	C2=0.96;C10=0.04	C5+C25	0.869625	C5=0.99;C25=0.01	C9+C25	0.958553	C9=1.00;C25=0.00	C8+C24	0.925165	C8=1.00;C24=0.00	C5+C17	0.829243	C5=1.00;C17=0.00	C1+C22	0.861864	C1=0.86;C22=0.14	C9+C29	0.983223	C9=1.00;C29=0.00	C5+C11	0.915575	C5=1.00;C11=0.00	C1+C7	0.79617	C1=0.85;C7=0.15	C1+C26	0.9846	C1=1.00;C26=0.00	C19+C23	0.778198	C19=0.97;C23=0.03	C3+C24	0.893777	C3=1.00;C24=0.00
C2	0.964912	C2=1	C5	0.869594	C5=1	C9+C29	0.958553	C9=1.00;C29=0.00	C8+C29	0.925165	C8=1.00;C29=0.00	C5+C21	0.829243	C5=1.00;C21=0.00	C1+C2	0.861134	C1=0.92;C2=0.08	C9+C30	0.983223	C9=1.00;C30=0.00	C5+C23	0.91557	C5=1.00;C23=0.00	C5+C14	0.796056	C5=0.85;C14=0.15	C1+C30	0.9846	C1=1.00;C30=0.00	C6+C19	0.778108	C6=0.01;C19=0.99	C3+C29	0.893777	C3=1.00;C29=0.00
C13+C30	0.760525	C13=0.30;C30=0.70	C3+C5	0.869594	C3=0.00;C5=1.00	C5+C28	0.779766	C5=0.76;C28=0.24	C3+C25	0.911265	C3=0.71;C25=0.29	C5+C26	0.829243	C5=1.00;C26=0.00	C1+C18	0.859601	C1=0.84;C18=0.16	C5+C28	0.808965	C5=0.69;C28=0.31	C5	0.915567	C5=1	C1+C4	0.79542	C1=0.72;C4=0.28	C6+C10	0.827936	C6=0.87;C10=0.13	C19+C30	0.778046	C19=1.00;C30=0.00	C3	0.893777	C3=1
C7+C13	0.742609	C7=0.55;C13=0.45	C5+C12	0.869594	C5=1.00;C12=0.00	C16+C28	0.75032	C16=0.71;C28=0.29	C3+C5	0.905749	C3=0.62;C5=0.38	C5+C28	0.829243	C5=1.00;C28=0.00	C5+C30	0.856908	C5=0.83;C30=0.17	C16+C28	0.806424	C16=0.66;C28=0.34	C5+C16	0.915567	C5=1.00;C16=0.00	C19+C29	0.793074	C19=0.77;C29=0.23	C6+C8	0.823045	C6=0.71;C8=0.29	C19	0.778044	C19=1	C13+C16	0.876793	C13=0.12;C16=0.88
C11+C13	0.653062	C11=0.49;C13=0.51	C5+C13	0.869594	C5=1.00;C13=0.00	C5+C17	0.734381	C5=0.82;C17=0.18	C3+C4	0.897894	C3=0.81;C4=0.19	C5+C29	0.829243	C5=1.00;C29=0.00	C1+C6	0.856381	C1=0.74;C6=0.26	C12+C28	0.765675	C12=0.54;C28=0.46	C5+C9	0.915567	C5=1.00;C9=0.00	C5+C15	0.792857	C5=0.88;C15=0.12	C2+C6	0.819477	C2=0.08;C6=0.92	C2+C19	0.778044	C2=0.00;C19=1.00	C5+C8	0.870935	C5=0.76;C8=0.24
C5+C13	0.618352	C5=0.66;C13=0.34	C5+C16	0.869594	C5=1.00;C16=0.00	C12+C28	0.70941	C12=0.59;C28=0.41	C3+C16	0.895925	C3=0.78;C16=0.22	C5	0.829243	C5=1	C1+C17	0.854978	C1=0.90;C17=0.10	C8+C28	0.762885	C8=0.57;C28=0.43	C5+C12	0.915567	C5=1.00;C12=0.00	C19+C21	0.790313	C19=0.82;C21=0.18	C6+C29	0.818687	C6=0.80;C29=0.20	C15+C19	0.778044	C15=0.00;C19=1.00	C2+C5	0.863928	C2=0.03;C5=0.97
C3+C7	0.617502	C3=0.63;C7=0.37	C5+C21	0.869594	C5=1.00;C21=0.00	C25+C28	0.707388	C25=0.63;C28=0.37	C3+C22	0.894306	C3=0.93;C22=0.07	C3+C15	0.822595	C3=0.84;C15=0.16	C1+C13	0.854491	C1=0.94;C13=0.06	C5+C17	0.760582	C5=0.74;C17=0.26	C5+C17	0.915567	C5=1.00;C17=0.00	C1+C21	0.789799	C1=0.81;C21=0.19	C6+C25	0.817213	C6=0.76;C25=0.24	C19+C21	0.778044	C19=1.00;C21=0.00	C5+C9	0.863083	C5=0.84;C9=0.16
C7+C30	0.614178	C7=0.27;C30=0.73	C5+C22	0.869594	C5=1.00;C22=0.00	C8+C28	0.706079	C8=0.63;C28=0.37	C3+C9	0.893463	C3=0.84;C9=0.16	C9+C19	0.819312	C9=0.55;C19=0.45	C1+C28	0.854403	C1=0.90;C28=0.10	C16+C17	0.759196	C16=0.72;C17=0.28	C5+C21	0.915567	C5=1.00;C21=0.00	C1+C14	0.78864	C1=0.78;C14=0.22	C6+C7	0.81633	C6=0.91;C7=0.09	C5+C23	0.772563	C5=0.66;C23=0.34	C5+C16	0.861366	C5=0.77;C16=0.23
C13+C19	0.612091	C13=0.49;C19=0.51	C5+C26	0.869594	C5=1.00;C26=0.00	C16+C17	0.703417	C16=0.78;C17=0.22	C3+C12	0.892786	C3=0.87;C12=0.13	C3+C6	0.818358	C3=0.83;C6=0.17	C1+C27	0.854073	C1=0.93;C27=0.07	C3+C28	0.756951	C3=0.62;C28=0.38	C5+C26	0.915567	C5=1.00;C26=0.00	C14+C19	0.78703	C14=0.20;C19=0.80	C6+C18	0.815413	C6=0.87;C18=0.13	C1+C23	0.75861	C1=0.40;C23=0.60	C8+C16	0.861014	C8=0.40;C16=0.60
C13+C16	0.611681	C13=0.38;C16=0.62	C5+C27	0.869594	C5=1.00;C27=0.00	C3+C28	0.703137	C3=0.68;C28=0.32	C3+C29	0.892422	C3=0.89;C29=0.11	C3+C14	0.813952	C3=0.82;C14=0.18	C6+C30	0.85293	C6=0.58;C30=0.42	C25+C28	0.750922	C25=0.56;C28=0.44	C5+C28	0.915567	C5=1.00;C28=0.00	C5+C20	0.784027	C5=0.87;C20=0.13	C6+C9	0.812736	C6=0.82;C9=0.18	C23+C24	0.756062	C23=0.57;C24=0.43	C5+C18	0.859892	C5=0.95;C18=0.05
C3+C30	0.610652	C3=0.37;C30=0.63	C1+C25	0.868058	C1=0.46;C25=0.54	C26+C28	0.69969	C26=0.54;C28=0.46	C3+C19	0.891872	C3=0.90;C19=0.10	C9+C30	0.800306	C9=0.58;C30=0.42	C6+C12	0.85149	C6=0.57;C12=0.43	C26+C28	0.742281	C26=0.46;C28=0.54	C8+C20	0.913275	C8=0.83;C20=0.17	C19+C30	0.783308	C19=0.77;C30=0.23	C5+C6	0.811776	C5=0.22;C6=0.78	C16+C23	0.75455	C16=0.53;C23=0.47	C5+C28	0.859057	C5=0.96;C28=0.04
C8+C30	0.604023	C8=0.27;C30=0.73	C1+C4	0.859707	C1=0.55;C4=0.45	C5+C10	0.672006	C5=0.96;C10=0.04	C3+C14	0.891796	C3=0.92;C14=0.08	C3+C9	0.799992	C3=0.74;C9=0.26	C1+C10	0.847888	C1=1.00;C10=0.00	C21+C28	0.712329	C21=0.33;C28=0.67	C7+C8	0.912813	C7=0.08;C8=0.92	C1+C24	0.782612	C1=0.84;C24=0.16	C3+C6	0.809415	C3=0.15;C6=0.85	C18+C23	0.749076	C18=0.36;C23=0.64	C5+C24	0.85784	C5=0.95;C24=0.05
C24+C30	0.603736	C24=0.20;C30=0.80	C3+C6	0.856303	C3=0.63;C6=0.37	C5+C16	0.671894	C5=0.78;C16=0.22	C3+C20	0.891486	C3=0.90;C20=0.10	C8+C30	0.799701	C8=0.59;C30=0.41	C1	0.847881	C1=1	C12+C17	0.71067	C12=0.59;C17=0.41	C6+C8	0.912058	C6=0.14;C8=0.86	C6+C30	0.782337	C6=0.52;C30=0.48	C6+C13	0.809273	C6=0.96;C13=0.04	C9+C23	0.740849	C9=0.47;C23=0.53	C5+C25	0.857424	C5=0.92;C25=0.08
C16+C30	0.603396	C16=0.27;C30=0.73	C1+C26	0.849657	C1=0.58;C26=0.42	C1+C5	0.66877	C1=0.03;C5=0.97	C4+C5	0.891343	C4=0.30;C5=0.70	C3+C7	0.799561	C3=0.91;C7=0.09	C6+C19	0.84717	C6=0.54;C19=0.46	C3+C17	0.710185	C3=0.68;C17=0.32	C1+C8	0.911792	C1=0.13;C8=0.87	C1+C29	0.782129	C1=0.83;C29=0.17	C6+C16	0.809004	C6=0.88;C16=0.12	C8+C11	0.733113	C8=0.67;C11=0.33	C5+C27	0.857068	C5=0.98;C27=0.02
C8+C13	0.601818	C8=0.59;C13=0.41	C1+C18	0.847627	C1=0.67;C18=0.33	C5+C27	0.668505	C5=0.99;C27=0.01	C1+C3	0.887933	C1=0.06;C3=0.94	C3+C20	0.798155	C3=0.83;C20=0.17	C5+C11	0.845912	C5=0.92;C11=0.08	C17+C28	0.709004	C17=0.37;C28=0.63	C8+C15	0.910283	C8=0.88;C15=0.12	C1+C2	0.780683	C1=0.94;C2=0.06	C6+C30	0.808377	C6=0.92;C30=0.08	C12+C23	0.730805	C12=0.40;C23=0.60	C4+C5	0.856742	C4=0.04;C5=0.96
C18+C30	0.60129	C18=0.15;C30=0.85	C14+C16	0.84711	C14=0.35;C16=0.65	C5+C25	0.668416	C5=0.95;C25=0.05	C3+C6	0.887394	C3=0.94;C6=0.06	C1+C3	0.797461	C1=0.12;C3=0.88	C5+C7	0.844596	C5=0.94;C7=0.06	C4+C28	0.707205	C4=0.39;C28=0.61	C3+C8	0.905521	C3=0.35;C8=0.65	C5+C7	0.780234	C5=0.95;C7=0.05	C6+C17	0.808298	C6=0.95;C17=0.05	C14+C23	0.728123	C14=0.35;C23=0.65	C5+C29	0.856575	C5=0.97;C29=0.03
C7+C8	0.599412	C7=0.47;C8=0.53	C1+C29	0.843721	C1=0.59;C29=0.41	C5+C21	0.66816	C5=0.98;C21=0.02	C3+C26	0.887345	C3=0.92;C26=0.08	C19+C25	0.797233	C19=0.45;C25=0.55	C5+C23	0.842319	C5=0.94;C23=0.06	C8+C17	0.705375	C8=0.62;C17=0.38	C8+C25	0.904387	C8=0.74;C25=0.26	C1+C15	0.780179	C1=0.87;C15=0.13	C6+C22	0.80794	C6=0.96;C22=0.04	C22+C23	0.727022	C22=0.25;C23=0.75	C5+C10	0.856455	C5=0.99;C10=0.01
C7+C16	0.598313	C7=0.46;C16=0.54	C1+C19	0.835553	C1=0.60;C19=0.40	C5+C26	0.667961	C5=0.99;C26=0.01	C3+C11	0.886764	C3=0.96;C11=0.04	C16+C19	0.796529	C16=0.57;C19=0.43	C2+C5	0.840073	C2=0.03;C5=0.97	C28+C29	0.704311	C28=0.66;C29=0.34	C8+C14	0.90393	C8=0.87;C14=0.13	C15+C19	0.778649	C15=0.13;C19=0.87	C4+C6	0.807371	C4=0.06;C6=0.94	C20+C23	0.723064	C20=0.36;C23=0.64	C5+C17	0.855835	C5=1.00;C17=0.00
C29+C30	0.598218	C29=0.16;C30=0.84	C6+C25	0.83473	C6=0.42;C25=0.58	C5+C12	0.667947	C5=1.00;C12=0.00	C3+C18	0.886089	C3=0.94;C18=0.06	C8+C19	0.793201	C8=0.55;C19=0.45	C5+C20	0.838581	C5=0.91;C20=0.09	C18+C28	0.702223	C18=0.29;C28=0.71	C8+C9	0.901327	C8=0.81;C9=0.19	C1+C22	0.777873	C1=0.93;C22=0.07	C6+C24	0.807294	C6=0.96;C24=0.04	C6+C23	0.722162	C6=0.31;C23=0.69	C5	0.85578	C5=1
C10+C30	0.597925	C10=0.08;C30=0.92	C9+C14	0.834423	C9=0.64;C14=0.36	C5	0.667947	C5=1	C3+C30	0.885766	C3=0.94;C30=0.06	C16+C30	0.790705	C16=0.61;C30=0.39	C6+C9	0.838079	C6=0.56;C9=0.44	C20+C28	0.700208	C20=0.33;C28=0.67	C2+C8	0.898062	C2=0.04;C8=0.96	C1+C18	0.777707	C1=0.92;C18=0.08	C6+C27	0.807055	C6=0.98;C27=0.02	C4+C11	0.721586	C4=0.62;C11=0.38	C1+C5	0.85578	C1=0.00;C5=1.00
C25+C30	0.597254	C25=0.21;C30=0.79	C1+C30	0.831375	C1=0.63;C30=0.37	C2+C5	0.667947	C2=0.00;C5=1.00	C3+C27	0.885008	C3=0.97;C27=0.03	C9+C23	0.789546	C9=0.74;C23=0.26	C5+C29	0.836987	C5=0.93;C29=0.07	C19+C28	0.698453	C19=0.30;C28=0.70	C8+C10	0.891409	C8=0.97;C10=0.03	C1+C6	0.77766	C1=0.84;C6=0.16	C6+C28	0.807015	C6=0.98;C28=0.02	C23+C26	0.718557	C23=0.69;C26=0.31	C5+C6	0.85578	C5=1.00;C6=0.00
C13+C25	0.596686	C13=0.42;C25=0.58	C1+C24	0.828298	C1=0.67;C24=0.33	C3+C5	0.667947	C3=0.00;C5=1.00	C3+C21	0.884829	C3=0.95;C21=0.05	C3+C16	0.787764	C3=0.76;C16=0.24	C6+C7	0.835994	C6=0.79;C7=0.21	C17+C25	0.692099	C17=0.40;C25=0.60	C8+C13	0.890021	C8=0.98;C13=0.02	C1+C28	0.777566	C1=0.93;C28=0.07	C6+C21	0.806979	C6=0.98;C21=0.02	C17+C23	0.710322	C17=0.16;C23=0.84	C5+C7	0.85578	C5=1.00;C7=0.00
C7+C25	0.596345	C7=0.48;C25=0.52	C8+C15	0.826737	C8=0.74;C15=0.26	C4+C5	0.667947	C4=0.00;C5=1.00	C3+C7	0.884804	C3=0.97;C7=0.03	C3+C25	0.784872	C3=0.79;C25=0.21	C5+C8	0.835329	C5=0.92;C8=0.08	C24+C28	0.69188	C24=0.29;C28=0.71	C8+C27	0.888579	C8=0.98;C27=0.02	C1+C17	0.777454	C1=0.94;C17=0.06	C6+C26	0.806902	C6=0.98;C26=0.02	C10+C23	0.70875	C10=0.12;C23=0.88	C5+C11	0.85578	C5=1.00;C11=0.00
C4+C30	0.594001	C4=0.13;C30=0.87	C1+C17	0.823172	C1=0.78;C17=0.22	C5+C6	0.667947	C5=1.00;C6=0.00	C3+C15	0.884631	C3=0.96;C15=0.04	C8+C23	0.784791	C8=0.75;C23=0.25	C5+C13	0.834625	C5=0.99;C13=0.01	C1+C28	0.691547	C1=0.24;C28=0.76	C8+C29	0.888294	C8=0.96;C29=0.04	C1+C27	0.776801	C1=0.96;C27=0.04	C6+C12	0.806819	C6=0.99;C12=0.01	C23+C27	0.707658	C23=0.88;C27=0.12	C5+C12	0.85578	C5=1.00;C12=0.00
C7+C24	0.592327	C7=0.59;C24=0.41	C1+C14	0.822997	C1=0.64;C14=0.36	C5+C7	0.667947	C5=1.00;C7=0.00	C3+C23	0.884026	C3=0.97;C23=0.03	C16+C23	0.781813	C16=0.76;C23=0.24	C5+C25	0.834362	C5=0.95;C25=0.05	C14+C28	0.690425	C14=0.25;C28=0.75	C8+C28	0.88805	C8=0.99;C28=0.01	C10+C19	0.776346	C10=0.06;C19=0.94	C6	0.806802	C6=1	C7+C23	0.706426	C7=0.13;C23=0.87	C5+C14	0.85578	C5=1.00;C14=0.00
C9+C30	0.592137	C9=0.10;C30=0.90	C1+C28	0.822905	C1=0.77;C28=0.23	C5+C8	0.667947	C5=1.00;C8=0.00	C3+C17	0.88325	C3=0.97;C17=0.03	C3+C27	0.780832	C3=0.95;C27=0.05	C5+C10	0.834265	C5=0.99;C10=0.01	C28+C30	0.689419	C28=0.73;C30=0.27	C8+C18	0.887814	C8=0.99;C18=0.01	C18+C19	0.775989	C18=0.09;C19=0.91	C6+C11	0.806802	C6=1.00;C11=0.00	C23+C30	0.706235	C23=0.75;C30=0.25	C5+C15	0.85578	C5=1.00;C15=0.00
C27+C30	0.5916	C27=0.03;C30=0.97	C1+C20	0.822181	C1=0.64;C20=0.36	C5+C11	0.667947	C5=1.00;C11=0.00	C3+C24	0.882664	C3=0.96;C24=0.04	C3+C21	0.779908	C3=0.93;C21=0.07	C5+C27	0.833665	C5=1.00;C27=0.00	C10+C28	0.6885	C10=0.16;C28=0.84	C8+C17	0.887783	C8=1.00;C17=0.00	C1+C13	0.775202	C1=0.99;C13=0.01	C6+C14	0.806802	C6=1.00;C14=0.00	C11+C29	0.705925	C11=0.46;C29=0.54	C5+C19	0.85578	C5=1.00;C19=0.00
C12+C30	0.591329	C12=0.06;C30=0.94	C8+C30	0.821998	C8=0.70;C30=0.30	C5+C13	0.667947	C5=1.00;C13=0.00	C3+C10	0.882625	C3=0.98;C10=0.02	C3+C12	0.779011	C3=0.89;C12=0.11	C5+C21	0.833618	C5=1.00;C21=0.00	C6+C28	0.686918	C6=0.23;C28=0.77	C8+C24	0.887762	C8=1.00;C24=0.00	C1+C10	0.774981	C1=1.00;C10=0.00	C6+C15	0.806802	C6=1.00;C15=0.00	C21+C23	0.704946	C21=0.15;C23=0.85	C5+C20	0.85578	C5=1.00;C20=0.00
C26+C30	0.590998	C26=0.04;C30=0.96	C6+C12	0.820362	C6=0.51;C12=0.49	C5+C14	0.667947	C5=1.00;C14=0.00	C3+C28	0.882289	C3=0.98;C28=0.02	C3+C26	0.778484	C3=0.91;C26=0.09	C5+C26	0.833615	C5=1.00;C26=0.00	C15+C28	0.685335	C15=0.20;C28=0.80	C8	0.887757	C8=1	C1	0.774981	C1=1	C6+C19	0.806802	C6=1.00;C19=0.00	C13+C23	0.704245	C13=0.08;C23=0.92	C5+C21	0.85578	C5=1.00;C21=0.00
C17+C30	0.590972	C17=0.02;C30=0.98	C15+C16	0.817666	C15=0.28;C16=0.72	C5+C15	0.667947	C5=1.00;C15=0.00	C2+C3	0.881452	C2=0.00;C3=1.00	C3+C10	0.776431	C3=0.97;C10=0.03	C5	0.833615	C5=1	C17+C26	0.684259	C17=0.49;C26=0.51	C4+C8	0.887757	C4=0.00;C8=1.00	C2+C5	0.77489	C2=0.02;C5=0.98	C6+C20	0.806802	C6=1.00;C20=0.00	C23+C28	0.70394	C23=0.89;C28=0.11	C5+C22	0.85578	C5=1.00;C22=0.00
C28+C30	0.590663	C28=0.01;C30=0.99	C9+C19	0.817033	C9=0.63;C19=0.37	C5+C18	0.667947	C5=1.00;C18=0.00	C3+C13	0.881445	C3=1.00;C13=0.00	C2+C3	0.774902	C2=0.02;C3=0.98	C3+C5	0.833615	C3=0.00;C5=1.00	C22+C28	0.679564	C22=0.16;C28=0.84	C8+C22	0.887757	C8=1.00;C22=0.00	C4+C19	0.774365	C4=0.12;C19=0.88	C6+C23	0.806802	C6=1.00;C23=0.00	C2+C23	0.701523	C2=0.05;C23=0.95	C5+C23	0.85578	C5=1.00;C23=0.00
C22+C30	0.590627	C22=0.01;C30=0.99	C8+C19	0.816032	C8=0.68;C19=0.32	C5+C19	0.667947	C5=1.00;C19=0.00	C3	0.881445	C3=1	C3+C24	0.773274	C3=0.96;C24=0.04	C4+C5	0.833615	C4=0.00;C5=1.00	C27+C28	0.679367	C27=0.12;C28=0.88	C16+C29	0.87815	C16=0.66;C29=0.34	C19+C28	0.774201	C19=0.94;C28=0.06	C5+C14	0.619295	C5=0.54;C14=0.46	C11+C23	0.699976	C11=0.03;C23=0.97	C5+C26	0.85578	C5=1.00;C26=0.00
C30	0.590575	C30=1	C1+C11	0.815724	C1=0.78;C11=0.22	C5+C20	0.667947	C5=1.00;C20=0.00	C5+C25	0.871956	C5=0.67;C25=0.33	C3+C22	0.773061	C3=0.98;C22=0.02	C5+C9	0.833615	C5=1.00;C9=0.00	C11+C28	0.675514	C11=0.12;C28=0.88	C1+C3	0.875966	C1=0.18;C3=0.82	C17+C19	0.774172	C17=0.06;C19=0.94	C14+C25	0.615632	C14=0.56;C25=0.44	C15+C23	0.699905	C15=0.00;C23=1.00	C5+C30	0.85578	C5=1.00;C30=0.00
C1+C30	0.590575	C1=0.00;C30=1.00	C1+C21	0.811432	C1=0.74;C21=0.26	C5+C22	0.667947	C5=1.00;C22=0.00	C5+C29	0.861399	C5=0.85;C29=0.15	C3+C4	0.772791	C3=0.96;C4=0.04	C5+C12	0.833615	C5=1.00;C12=0.00	C23+C28	0.6752	C23=0.11;C28=0.89	C14+C16	0.868775	C14=0.25;C16=0.75	C3+C6	0.77396	C3=0.57;C6=0.43	C8+C15	0.606413	C8=0.57;C15=0.43	C23	0.699903	C23=1	C8+C13	0.834639	C8=0.86;C13=0.14
C5+C30	0.590575	C5=0.00;C30=1.00	C1+C10	0.810326	C1=0.83;C10=0.17	C5+C23	0.667947	C5=1.00;C23=0.00	C5+C22	0.85972	C5=0.91;C22=0.09	C3+C18	0.772642	C3=0.98;C18=0.02	C5+C16	0.833615	C5=1.00;C16=0.00	C7+C28	0.673297	C7=0.08;C28=0.92	C16+C18	0.86831	C16=0.75;C18=0.25	C19+C24	0.773879	C19=0.92;C24=0.08	C10+C14	0.605557	C10=0.18;C14=0.82	C5+C11	0.698262	C5=0.73;C11=0.27	C16+C25	0.834326	C16=0.73;C25=0.27
C6+C30	0.590575	C6=0.00;C30=1.00	C9+C15	0.80846	C9=0.71;C15=0.29	C5+C24	0.667947	C5=1.00;C24=0.00	C4+C16	0.855295	C4=0.44;C16=0.56	C3+C8	0.772568	C3=0.95;C8=0.05	C5+C17	0.833615	C5=1.00;C17=0.00	C13+C28	0.671689	C13=0.05;C28=0.95	C4+C16	0.867051	C4=0.38;C16=0.62	C5	0.773347	C5=1	C8+C14	0.602364	C8=0.42;C14=0.58	C3+C11	0.689965	C3=0.68;C11=0.32	C16+C18	0.832959	C16=0.88;C18=0.12
C11+C30	0.590575	C11=0.00;C30=1.00	C8+C14	0.805373	C8=0.69;C14=0.31	C5+C29	0.667947	C5=1.00;C29=0.00	C5+C24	0.855132	C5=0.88;C24=0.12	C3+C29	0.772208	C3=0.99;C29=0.01	C5+C18	0.833615	C5=1.00;C18=0.00	C2+C28	0.670893	C2=0.04;C28=0.96	C3+C19	0.866373	C3=0.78;C19=0.22	C3+C5	0.773347	C3=0.00;C5=1.00	C15+C29	0.599616	C15=0.53;C29=0.47	C11+C25	0.688909	C11=0.38;C25=0.62	C9+C16	0.832919	C9=0.27;C16=0.73
C14+C30	0.590575	C14=0.00;C30=1.00	C6+C29	0.805201	C6=0.55;C29=0.45	C5+C30	0.667947	C5=1.00;C30=0.00	C5+C18	0.854694	C5=0.91;C18=0.09	C3+C17	0.772196	C3=0.99;C17=0.01	C5+C22	0.833615	C5=1.00;C22=0.00	C28	0.669029	C28=1	C3+C29	0.866004	C3=0.75;C29=0.25	C4+C5	0.773347	C4=0.00;C5=1.00	C5+C15	0.599033	C5=0.64;C15=0.36	C8+C30	0.673608	C8=0.61;C30=0.39	C4+C16	0.82778	C4=0.17;C16=0.83
C15+C30	0.590575	C15=0.00;C30=1.00	C6+C18	0.805069	C6=0.64;C18=0.36	C21+C28	0.664498	C21=0.42;C28=0.58	C4+C25	0.848981	C4=0.41;C25=0.59	C3+C13	0.772081	C3=1.00;C13=0.00	C5+C24	0.833615	C5=1.00;C24=0.00	C10+C16	0.66346	C10=0.08;C16=0.92	C3+C16	0.86492	C3=0.60;C16=0.40	C5+C8	0.773347	C5=1.00;C8=0.00	C9+C14	0.597895	C9=0.34;C14=0.66	C1+C11	0.672517	C1=0.46;C11=0.54	C16+C29	0.827756	C16=0.87;C29=0.13
C19+C30	0.590575	C19=0.00;C30=1.00	C1+C23	0.803928	C1=0.83;C23=0.17	C1+C28	0.663512	C1=0.39;C28=0.61	C5+C27	0.846475	C5=0.97;C27=0.03	C3+C28	0.772081	C3=1.00;C28=0.00	C5+C28	0.833615	C5=1.00;C28=0.00	C5+C16	0.65825	C5=0.47;C16=0.53	C3+C14	0.863982	C3=0.82;C14=0.18	C5+C9	0.773347	C5=1.00;C9=0.00	C14+C29	0.59788	C14=0.69;C29=0.31	C4+C30	0.670826	C4=0.56;C30=0.44	C16+C24	0.827527	C16=0.87;C24=0.13
C20+C30	0.590575	C20=0.00;C30=1.00	C1+C7	0.801109	C1=0.85;C7=0.15	C1+C16	0.662001	C1=0.16;C16=0.84	C5+C13	0.845488	C5=0.98;C13=0.02	C3	0.772081	C3=1	C6+C26	0.827897	C6=0.63;C26=0.37	C3+C16	0.652053	C3=0.22;C16=0.78	C3+C25	0.86228	C3=0.63;C25=0.37	C5+C10	0.773347	C5=1.00;C10=0.00	C14+C26	0.596728	C14=0.72;C26=0.28	C11+C16	0.66068	C11=0.42;C16=0.58	C1+C16	0.826381	C1=0.09;C16=0.91
C21+C30	0.590575	C21=0.00;C30=1.00	C1+C15	0.800511	C1=0.76;C15=0.24	C6+C16	0.655176	C6=0.15;C16=0.85	C5+C9	0.844782	C5=0.91;C9=0.09	C9+C11	0.772004	C9=0.73;C11=0.27	C6+C11	0.825423	C6=0.75;C11=0.25	C8+C16	0.651069	C8=0.16;C16=0.84	C25+C29	0.861947	C25=0.65;C29=0.35	C5+C12	0.773347	C5=1.00;C12=0.00	C14+C15	0.596064	C14=0.67;C15=0.33	C11+C24	0.659443	C11=0.53;C24=0.47	C16+C30	0.825259	C16=0.89;C30=0.11
C23+C30	0.590575	C23=0.00;C30=1.00	C8+C26	0.799658	C8=0.69;C26=0.31	C3+C17	0.654697	C3=0.74;C17=0.26	C5+C14	0.843626	C5=0.97;C14=0.03	C23+C25	0.771855	C23=0.25;C25=0.75	C8+C19	0.816187	C8=0.56;C19=0.44	C16+C25	0.649898	C16=0.86;C25=0.14	C3+C6	0.860865	C3=0.84;C6=0.16	C5+C13	0.773347	C5=1.00;C13=0.00	C10+C15	0.594822	C10=0.28;C15=0.72	C6+C11	0.648338	C6=0.43;C11=0.57	C14+C16	0.824506	C14=0.09;C16=0.91
C3+C13	0.590384	C3=0.63;C13=0.37	C4+C6	0.798318	C4=0.46;C6=0.54	C12+C17	0.652187	C12=0.66;C17=0.34	C5+C28	0.843254	C5=0.98;C28=0.02	C25+C30	0.771832	C25=0.58;C30=0.42	C4+C6	0.814575	C4=0.35;C6=0.65	C1+C16	0.648343	C1=0.05;C16=0.95	C3+C18	0.856608	C3=0.83;C18=0.17	C5+C16	0.773347	C5=1.00;C16=0.00	C14+C30	0.594258	C14=0.74;C30=0.26	C11+C20	0.64616	C11=0.52;C20=0.48	C10+C16	0.82237	C10=0.05;C16=0.95
C13+C24	0.588938	C13=0.54;C24=0.46	C9+C30	0.795192	C9=0.66;C30=0.34	C19+C28	0.649727	C19=0.41;C28=0.59	C5+C17	0.842931	C5=0.99;C17=0.01	C8+C11	0.764223	C8=0.74;C11=0.26	C6+C29	0.812307	C6=0.69;C29=0.31	C17+C21	0.648275	C17=0.64;C21=0.36	C3+C12	0.855382	C3=0.75;C12=0.25	C5+C17	0.773347	C5=1.00;C17=0.00	C15+C25	0.593877	C15=0.46;C25=0.54	C5+C30	0.64533	C5=0.72;C30=0.28	C6+C16	0.822183	C6=0.08;C16=0.92
C13+C29	0.587031	C13=0.55;C29=0.45	C8+C9	0.793421	C8=0.56;C9=0.44	C28+C30	0.648171	C28=0.59;C30=0.41	C2+C5	0.842619	C2=0.00;C5=1.00	C11+C16	0.763901	C11=0.24;C16=0.76	C19+C25	0.812297	C19=0.46;C25=0.54	C6+C16	0.647989	C6=0.05;C16=0.95	C3+C26	0.855335	C3=0.80;C26=0.20	C5+C18	0.773347	C5=1.00;C18=0.00	C14+C21	0.592976	C14=0.79;C21=0.21	C11+C18	0.64463	C11=0.62;C18=0.38	C2+C16	0.821914	C2=0.04;C16=0.96
C13+C14	0.586026	C13=0.60;C14=0.40	C14+C25	0.792218	C14=0.38;C25=0.62	C10+C16	0.648049	C10=0.07;C16=0.93	C5+C23	0.842546	C5=1.00;C23=0.00	C4+C19	0.763552	C4=0.44;C19=0.56	C8+C30	0.810558	C8=0.61;C30=0.39	C16+C27	0.647181	C16=0.98;C27=0.02	C1+C16	0.854774	C1=0.21;C16=0.79	C5+C21	0.773347	C5=1.00;C21=0.00	C14+C19	0.592056	C14=0.73;C19=0.27	C11+C14	0.644085	C11=0.55;C14=0.45	C16+C19	0.821599	C16=0.91;C19=0.09
C12+C13	0.583929	C12=0.47;C13=0.53	C6+C26	0.790712	C6=0.57;C26=0.43	C17+C25	0.64731	C17=0.31;C25=0.69	C5	0.842546	C5=1	C4+C30	0.760336	C4=0.49;C30=0.51	C6+C21	0.806981	C6=0.76;C21=0.24	C16+C18	0.646854	C16=0.97;C18=0.03	C16+C25	0.8544	C16=0.54;C25=0.46	C5+C22	0.773347	C5=1.00;C22=0.00	C2+C14	0.59159	C2=0.10;C14=0.90	C29+C30	0.642062	C29=0.45;C30=0.55	C16+C27	0.82058	C16=0.96;C27=0.04
C1+C13	0.583752	C1=0.37;C13=0.63	C1+C22	0.790253	C1=0.88;C22=0.12	C6+C28	0.64699	C6=0.38;C28=0.62	C5+C16	0.842546	C5=1.00;C16=0.00	C14+C16	0.759036	C14=0.29;C16=0.71	C2+C6	0.806152	C2=0.12;C6=0.88	C15+C16	0.646742	C15=0.02;C16=0.98	C3+C20	0.851093	C3=0.81;C20=0.19	C5+C24	0.773347	C5=1.00;C24=0.00	C7+C14	0.590124	C7=0.13;C14=0.87	C4+C5	0.64093	C4=0.31;C5=0.69	C15+C16	0.819727	C15=0.06;C16=0.94
C7+C29	0.583564	C7=0.63;C29=0.37	C1+C6	0.790021	C1=0.71;C6=0.29	C16+C25	0.646957	C16=0.76;C25=0.24	C5+C19	0.842546	C5=1.00;C19=0.00	C11+C25	0.754774	C11=0.26;C25=0.74	C14+C16	0.802615	C14=0.37;C16=0.63	C14+C16	0.646653	C14=0.02;C16=0.98	C3+C15	0.848017	C3=0.88;C15=0.12	C5+C25	0.773347	C5=1.00;C25=0.00	C14+C16	0.587661	C14=0.73;C16=0.27	C1+C4	0.640889	C1=0.35;C4=0.65	C11+C16	0.818751	C11=0.04;C16=0.96
C9+C13	0.581994	C9=0.50;C13=0.50	C1+C2	0.789719	C1=0.93;C2=0.07	C20+C28	0.645791	C20=0.42;C28=0.58	C1+C5	0.842546	C1=0.00;C5=1.00	C19+C24	0.747557	C19=0.67;C24=0.33	C6+C23	0.798441	C6=0.84;C23=0.16	C5+C10	0.646435	C5=0.95;C10=0.05	C19+C25	0.847739	C19=0.31;C25=0.69	C5+C26	0.773347	C5=1.00;C26=0.00	C14+C17	0.584566	C14=0.89;C17=0.11	C9+C11	0.64061	C9=0.50;C11=0.50	C16+C28	0.818097	C16=0.96;C28=0.04
C4+C13	0.580214	C4=0.46;C13=0.54	C8+C11	0.787088	C8=0.83;C11=0.17	C8+C17	0.645404	C8=0.69;C17=0.31	C5+C6	0.842546	C5=1.00;C6=0.00	C12+C19	0.744235	C12=0.38;C19=0.62	C16+C19	0.797115	C16=0.53;C19=0.47	C16+C21	0.646193	C16=0.99;C21=0.01	C16+C19	0.847666	C16=0.73;C19=0.27	C5+C27	0.773347	C5=1.00;C27=0.00	C12+C14	0.58424	C12=0.20;C14=0.80	C7+C8	0.640456	C7=0.20;C8=0.80	C7+C16	0.81656	C7=0.02;C16=0.98
C13+C20	0.579113	C13=0.60;C20=0.40	C1+C27	0.787058	C1=0.92;C27=0.08	C3+C16	0.644326	C3=0.27;C16=0.73	C5+C7	0.842546	C5=1.00;C7=0.00	C15+C16	0.742202	C15=0.23;C16=0.77	C6+C22	0.79679	C6=0.84;C22=0.16	C16+C22	0.646154	C16=1.00;C22=0.00	C3+C30	0.844619	C3=0.84;C30=0.16	C5+C28	0.773347	C5=1.00;C28=0.00	C3+C14	0.582592	C3=0.25;C14=0.75	C5+C7	0.637995	C5=0.88;C7=0.12	C16+C23	0.816346	C16=0.98;C23=0.02
C5+C7	0.578615	C5=0.50;C7=0.50	C8+C16	0.786965	C8=0.54;C16=0.46	C15+C16	0.644127	C15=0.09;C16=0.91	C5+C10	0.842546	C5=1.00;C10=0.00	C6+C16	0.741402	C6=0.25;C16=0.75	C6+C18	0.796745	C6=0.81;C18=0.19	C16	0.646153	C16=1	C6+C16	0.844615	C6=0.21;C16=0.79	C5+C29	0.773347	C5=1.00;C29=0.00	C14+C28	0.580038	C14=0.92;C28=0.08	C1+C5	0.636559	C1=0.19;C5=0.81	C16+C20	0.81607	C16=0.97;C20=0.03
C7+C18	0.578352	C7=0.70;C18=0.30	C3+C14	0.786917	C3=0.66;C14=0.34	C8+C16	0.642966	C8=0.21;C16=0.79	C5+C11	0.842546	C5=1.00;C11=0.00	C18+C19	0.738089	C18=0.25;C19=0.75	C6+C24	0.796435	C6=0.77;C24=0.23	C2+C16	0.646153	C2=0.00;C16=1.00	C3+C21	0.844163	C3=0.87;C21=0.13	C19+C22	0.772529	C19=0.96;C22=0.04	C14+C20	0.579764	C14=0.84;C20=0.16	C5+C14	0.634473	C5=0.80;C14=0.20	C16+C22	0.815407	C16=0.99;C22=0.01
C13+C23	0.577049	C13=0.73;C23=0.27	C16+C19	0.786683	C16=0.66;C19=0.34	C14+C16	0.642604	C14=0.10;C16=0.90	C5+C12	0.842546	C5=1.00;C12=0.00	C19+C29	0.737329	C19=0.69;C29=0.31	C15+C16	0.796009	C15=0.33;C16=0.67	C4+C16	0.646153	C4=0.00;C16=1.00	C3+C10	0.843077	C3=0.92;C10=0.08	C2+C19	0.772069	C2=0.02;C19=0.98	C14+C22	0.579652	C14=0.92;C22=0.08	C11+C12	0.633666	C11=0.55;C12=0.45	C16+C17	0.815315	C16=1.00;C17=0.00
C13+C18	0.576944	C13=0.65;C18=0.35	C12+C14	0.78625	C12=0.52;C14=0.48	C16+C30	0.641104	C16=0.90;C30=0.10	C5+C15	0.842546	C5=1.00;C15=0.00	C19+C30	0.73532	C19=0.59;C30=0.41	C19+C26	0.794493	C19=0.59;C26=0.41	C7+C16	0.646153	C7=0.00;C16=1.00	C3+C4	0.84039	C3=0.76;C4=0.24	C19+C27	0.771762	C19=0.98;C27=0.02	C13+C14	0.579602	C13=0.05;C14=0.95	C3+C30	0.630878	C3=0.62;C30=0.38	C16	0.815311	C16=1
C4+C7	0.575871	C4=0.38;C7=0.62	C6+C30	0.783354	C6=0.60;C30=0.40	C17+C26	0.639924	C17=0.40;C26=0.60	C5+C20	0.842546	C5=1.00;C20=0.00	C9+C14	0.732726	C9=0.69;C14=0.31	C8+C15	0.793933	C8=0.68;C15=0.32	C11+C16	0.646153	C11=0.00;C16=1.00	C3+C9	0.840182	C3=0.77;C9=0.23	C7+C19	0.771314	C7=0.00;C19=1.00	C14+C18	0.578822	C14=0.91;C18=0.09	C4+C7	0.627753	C4=0.76;C7=0.24	C12+C16	0.815311	C12=0.00;C16=1.00
C7+C9	0.575172	C7=0.60;C9=0.40	C8+C20	0.783093	C8=0.72;C20=0.28	C16+C21	0.639518	C16=0.92;C21=0.08	C5+C21	0.842546	C5=1.00;C21=0.00	C12+C30	0.728686	C12=0.43;C30=0.57	C6+C13	0.789686	C6=0.92;C13=0.08	C12+C16	0.646153	C12=0.00;C16=1.00	C3+C23	0.83737	C3=0.92;C23=0.08	C11+C19	0.771314	C11=0.00;C19=1.00	C14+C27	0.577964	C14=0.96;C27=0.04	C1+C3	0.626219	C1=0.28;C3=0.72	C16+C21	0.815311	C16=1.00;C21=0.00
C10+C13	0.57341	C10=0.23;C13=0.77	C1+C13	0.782811	C1=0.96;C13=0.04	C16+C27	0.637929	C16=0.96;C27=0.04	C5+C26	0.842546	C5=1.00;C26=0.00	C19+C26	0.726545	C19=0.72;C26=0.28	C3+C19	0.787487	C3=0.56;C19=0.44	C13+C16	0.646153	C13=0.00;C16=1.00	C18+C25	0.836632	C18=0.25;C25=0.75	C13+C19	0.771314	C13=0.00;C19=1.00	C15+C20	0.576762	C15=0.55;C20=0.45	C5+C29	0.624983	C5=0.80;C29=0.20	C16+C26	0.815311	C16=1.00;C26=0.00
C13+C26	0.57282	C13=0.63;C26=0.37	C6+C10	0.782352	C6=0.78;C10=0.22	C14+C28	0.636311	C14=0.35;C28=0.65	C5+C30	0.842546	C5=1.00;C30=0.00	C19+C22	0.722887	C19=0.82;C22=0.18	C6+C17	0.786695	C6=0.89;C17=0.11	C16+C19	0.646153	C16=1.00;C19=0.00	C3+C11	0.835689	C3=0.91;C11=0.09	C19+C23	0.771314	C19=1.00;C23=0.00	C14+C24	0.576579	C14=0.99;C24=0.01	C5+C6	0.622426	C5=0.85;C6=0.15	C8+C9	0.808765	C8=0.58;C9=0.42
C6+C13	0.570843	C6=0.30;C13=0.70	C1	0.78054	C1=1	C16+C20	0.635992	C16=0.95;C20=0.05	C16+C25	0.839797	C16=0.46;C25=0.54	C9+C25	0.720743	C9=0.49;C25=0.51	C6+C27	0.786111	C6=0.92;C27=0.08	C16+C20	0.646153	C16=1.00;C20=0.00	C16+C24	0.834539	C16=0.77;C24=0.23	C19	0.771314	C19=1	C14	0.57657	C14=1	C11+C22	0.621917	C11=0.73;C22=0.27	C9+C13	0.807392	C9=0.84;C13=0.16
C7+C12	0.569704	C7=0.69;C12=0.31	C3+C15	0.779169	C3=0.73;C15=0.27	C16+C26	0.635904	C16=0.94;C26=0.06	C4+C9	0.831906	C4=0.54;C9=0.46	C14+C19	0.71974	C14=0.26;C19=0.74	C6+C10	0.7848	C6=0.92;C10=0.08	C16+C23	0.646153	C16=1.00;C23=0.00	C4+C12	0.832396	C4=0.55;C12=0.45	C6+C11	0.762748	C6=0.68;C11=0.32	C4+C14	0.57657	C4=0.00;C14=1.00	C5+C8	0.619014	C5=0.70;C8=0.30	C8+C12	0.798679	C8=0.69;C12=0.31
C13+C15	0.569074	C13=0.73;C15=0.27	C9+C20	0.778322	C9=0.66;C20=0.34	C16+C19	0.635205	C16=0.97;C19=0.03	C25+C29	0.829331	C25=0.73;C29=0.27	C19+C20	0.719484	C19=0.72;C20=0.28	C6+C28	0.783471	C6=0.91;C28=0.09	C16+C24	0.646153	C16=1.00;C24=0.00	C14+C25	0.830214	C14=0.25;C25=0.75	C6+C8	0.76175	C6=0.48;C8=0.52	C11+C14	0.57657	C11=0.00;C14=1.00	C1+C8	0.615852	C1=0.29;C8=0.71	C8+C26	0.797235	C8=0.74;C26=0.26
C13+C17	0.568401	C13=0.77;C17=0.23	C16+C30	0.778286	C16=0.70;C30=0.30	C16+C22	0.635015	C16=0.99;C22=0.01	C9+C25	0.819977	C9=0.34;C25=0.66	C19+C27	0.719063	C19=0.87;C27=0.13	C15+C25	0.78277	C15=0.33;C25=0.67	C16+C26	0.646153	C16=1.00;C26=0.00	C12+C29	0.829978	C12=0.52;C29=0.48	C6+C12	0.75496	C6=0.56;C12=0.44	C14+C23	0.57657	C14=1.00;C23=0.00	C25+C30	0.615564	C25=0.54;C30=0.46	C8+C30	0.780887	C8=0.81;C30=0.19
C13+C27	0.567776	C13=0.81;C27=0.19	C8+C23	0.777642	C8=0.86;C23=0.14	C12+C16	0.634856	C12=0.02;C16=0.98	C4+C12	0.817839	C4=0.61;C12=0.39	C16+C25	0.718121	C16=0.56;C25=0.44	C6+C20	0.782568	C6=0.84;C20=0.16	C16+C29	0.646153	C16=1.00;C29=0.00	C4+C25	0.829682	C4=0.39;C25=0.61	C6+C25	0.754161	C6=0.50;C25=0.50	C15+C30	0.565691	C15=0.62;C30=0.38	C11+C26	0.614372	C11=0.65;C26=0.35	C9+C25	0.775843	C9=0.53;C25=0.47
C7+C26	0.567221	C7=0.74;C26=0.26	C9+C29	0.77667	C9=0.65;C29=0.35	C16+C29	0.634831	C16=0.99;C29=0.01	C24+C25	0.816181	C24=0.22;C25=0.78	C4+C9	0.718089	C4=0.39;C9=0.61	C3+C15	0.781667	C3=0.70;C15=0.30	C16+C30	0.646153	C16=1.00;C30=0.00	C19+C29	0.829506	C19=0.45;C29=0.55	C6+C23	0.745792	C6=0.71;C23=0.29	C9+C15	0.565496	C9=0.44;C15=0.56	C5+C24	0.613922	C5=0.87;C24=0.13	C8+C28	0.770256	C8=0.88;C28=0.12
C7+C27	0.566132	C7=0.86;C27=0.14	C16+C29	0.776389	C16=0.68;C29=0.32	C16+C18	0.63482	C16=0.99;C18=0.01	C19+C25	0.814305	C19=0.21;C25=0.79	C9+C15	0.71801	C9=0.74;C15=0.26	C6+C14	0.779538	C6=0.91;C14=0.09	C4+C17	0.638532	C4=0.42;C17=0.58	C3+C7	0.829294	C3=0.94;C7=0.06	C16+C30	0.738773	C16=0.57;C30=0.43	C15+C18	0.560856	C15=0.71;C18=0.29	C4+C6	0.611729	C4=0.67;C6=0.33	C8+C21	0.768716	C8=0.86;C21=0.14
C13+C21	0.565055	C13=0.75;C21=0.25	C6+C19	0.776023	C6=0.58;C19=0.42	C7+C16	0.634775	C7=0.00;C16=1.00	C16+C29	0.810519	C16=0.72;C29=0.28	C8+C16	0.717806	C8=0.44;C16=0.56	C19+C29	0.778608	C19=0.64;C29=0.36	C5+C12	0.638304	C5=0.95;C12=0.05	C4+C26	0.828785	C4=0.61;C26=0.39	C8+C30	0.737296	C8=0.54;C30=0.46	C7+C15	0.559012	C7=0.20;C15=0.80	C5+C20	0.610231	C5=0.87;C20=0.13	C2+C8	0.768168	C2=0.07;C8=0.93
C7+C14	0.564724	C7=0.80;C14=0.20	C7+C8	0.775232	C7=0.13;C8=0.87	C11+C16	0.634768	C11=0.00;C16=1.00	C12+C25	0.803434	C12=0.25;C25=0.75	C24+C30	0.716836	C24=0.36;C30=0.64	C6	0.778339	C6=1	C5+C8	0.637919	C5=0.97;C8=0.03	C16+C30	0.827633	C16=0.79;C30=0.21	C6+C7	0.737101	C6=0.79;C7=0.21	C15+C19	0.557509	C15=0.62;C19=0.38	C6+C8	0.607833	C6=0.27;C8=0.73	C8+C25	0.767604	C8=0.67;C25=0.33
C7+C20	0.563378	C7=0.80;C20=0.20	C8+C12	0.773967	C8=0.70;C12=0.30	C16	0.634765	C16=1	C18+C25	0.8025	C18=0.16;C25=0.84	C14+C25	0.716766	C14=0.30;C25=0.70	C6+C15	0.778339	C6=1.00;C15=0.00	C3+C5	0.637883	C3=0.04;C5=0.96	C15+C16	0.827187	C15=0.16;C16=0.84	C6+C9	0.735229	C6=0.57;C9=0.43	C3+C15	0.554912	C3=0.44;C15=0.56	C1+C30	0.606463	C1=0.38;C30=0.62	C8+C19	0.76704	C8=0.83;C19=0.17
C1+C7	0.562623	C1=0.15;C7=0.85	C8+C21	0.773536	C8=0.80;C21=0.20	C2+C16	0.634765	C2=0.00;C16=1.00	C20+C25	0.802232	C20=0.19;C25=0.81	C4+C16	0.715834	C4=0.33;C16=0.67	C14+C25	0.77833	C14=0.38;C25=0.62	C5+C27	0.63777	C5=1.00;C27=0.00	C3+C24	0.826603	C3=0.89;C24=0.11	C6+C26	0.729982	C6=0.63;C26=0.37	C2+C15	0.554876	C2=0.14;C15=0.86	C5+C18	0.606072	C5=0.94;C18=0.06	C8+C11	0.762194	C8=0.91;C11=0.09
C7+C22	0.562416	C7=0.87;C22=0.13	C10+C16	0.771524	C10=0.15;C16=0.85	C4+C16	0.634765	C4=0.00;C16=1.00	C14+C25	0.801515	C14=0.16;C25=0.84	C4+C23	0.715796	C4=0.67;C23=0.33	C16+C30	0.776342	C16=0.60;C30=0.40	C5+C25	0.637761	C5=0.98;C25=0.02	C16+C20	0.823111	C16=0.78;C20=0.22	C20+C30	0.723561	C20=0.47;C30=0.53	C15+C16	0.549708	C15=0.64;C16=0.36	C5+C15	0.605631	C5=0.94;C15=0.06	C7+C8	0.759	C7=0.07;C8=0.93
C13+C22	0.562291	C13=0.82;C22=0.18	C19+C29	0.771516	C19=0.51;C29=0.49	C13+C16	0.634765	C13=0.00;C16=1.00	C11+C25	0.798187	C11=0.11;C25=0.89	C29+C30	0.715259	C29=0.35;C30=0.65	C9+C19	0.776331	C9=0.44;C19=0.56	C5+C26	0.637718	C5=1.00;C26=0.00	C2+C3	0.821713	C2=0.03;C3=0.97	C14+C16	0.722732	C14=0.35;C16=0.65	C4+C15	0.54883	C4=0.32;C15=0.68	C5+C22	0.604815	C5=0.96;C22=0.04	C8+C17	0.757514	C8=0.92;C17=0.08
C7+C17	0.562242	C7=0.88;C17=0.12	C15+C25	0.770775	C15=0.30;C25=0.70	C16+C23	0.634765	C16=1.00;C23=0.00	C14+C16	0.795856	C14=0.20;C16=0.80	C19+C28	0.714725	C19=0.86;C28=0.14	C12+C19	0.774756	C12=0.41;C19=0.59	C5	0.637718	C5=1	C10+C16	0.821443	C10=0.10;C16=0.90	C26+C30	0.72251	C26=0.43;C30=0.57	C15+C26	0.54722	C15=0.70;C26=0.30	C5+C25	0.604707	C5=0.88;C25=0.12	C8+C23	0.755593	C8=0.93;C23=0.07
C7+C15	0.561737	C7=0.87;C15=0.13	C19+C25	0.770164	C19=0.39;C25=0.61	C16+C24	0.634765	C16=1.00;C24=0.00	C4+C26	0.795676	C4=0.70;C26=0.30	C9+C20	0.714304	C9=0.67;C20=0.33	C25+C30	0.773205	C25=0.59;C30=0.41	C1+C5	0.637718	C1=0.00;C5=1.00	C3+C27	0.821058	C3=0.97;C27=0.03	C16+C23	0.722377	C16=0.74;C23=0.26	C5+C10	0.542497	C5=0.85;C10=0.15	C3+C5	0.604393	C3=0.15;C5=0.85	C13+C25	0.755023	C13=0.15;C25=0.85
C7+C28	0.561273	C7=0.90;C28=0.10	C6+C17	0.769594	C6=0.77;C17=0.23	C28+C29	0.632748	C28=0.61;C29=0.39	C16+C18	0.791996	C16=0.81;C18=0.19	C19+C21	0.713485	C19=0.82;C21=0.18	C14+C19	0.77197	C14=0.39;C19=0.61	C2+C5	0.637718	C2=0.00;C5=1.00	C3+C22	0.820048	C3=0.96;C22=0.04	C8+C23	0.712575	C8=0.72;C23=0.28	C15+C17	0.540766	C15=0.85;C17=0.15	C3+C6	0.603937	C3=0.73;C6=0.27	C4+C9	0.753547	C4=0.32;C9=0.68
C6+C7	0.561128	C6=0.12;C7=0.88	C6+C7	0.768311	C6=0.80;C7=0.20	C15+C28	0.631263	C15=0.31;C28=0.69	C16+C24	0.791937	C16=0.77;C24=0.23	C6+C9	0.712383	C6=0.27;C9=0.73	C26+C30	0.770289	C26=0.47;C30=0.53	C4+C5	0.637718	C4=0.00;C5=1.00	C24+C25	0.819127	C24=0.26;C25=0.74	C11+C16	0.71013	C11=0.27;C16=0.73	C15+C21	0.5403	C15=0.80;C21=0.20	C5+C27	0.603577	C5=0.98;C27=0.02	C8+C20	0.752815	C8=0.89;C20=0.11
C13+C28	0.561057	C13=0.84;C28=0.16	C6+C24	0.766541	C6=0.67;C24=0.33	C4+C28	0.628819	C4=0.42;C28=0.58	C25+C30	0.791538	C25=0.86;C30=0.14	C10+C19	0.711363	C10=0.11;C19=0.89	C3+C14	0.764574	C3=0.65;C14=0.35	C5+C6	0.637718	C5=1.00;C6=0.00	C16+C23	0.817077	C16=0.89;C23=0.11	C12+C30	0.707169	C12=0.44;C30=0.56	C15+C24	0.537802	C15=0.80;C24=0.20	C3+C14	0.603443	C3=0.70;C14=0.30	C8+C15	0.750148	C8=0.93;C15=0.07
C7+C10	0.560685	C7=0.93;C10=0.07	C14+C26	0.765031	C14=0.51;C26=0.49	C18+C28	0.618359	C18=0.29;C28=0.71	C23+C25	0.789288	C23=0.08;C25=0.92	C8+C9	0.710957	C8=0.51;C9=0.49	C15+C19	0.762735	C15=0.32;C19=0.68	C5+C7	0.637718	C5=1.00;C7=0.00	C12+C25	0.816688	C12=0.33;C25=0.67	C25+C30	0.706516	C25=0.51;C30=0.49	C12+C15	0.537316	C12=0.22;C15=0.78	C11+C15	0.602573	C11=0.76;C15=0.24	C1+C8	0.748332	C1=0.06;C8=0.94
C7+C21	0.56065	C7=0.89;C21=0.11	C6+C28	0.763261	C6=0.78;C28=0.22	C17+C28	0.614489	C17=0.33;C28=0.67	C7+C25	0.787458	C7=0.07;C25=0.93	C16+C20	0.71042	C16=0.74;C20=0.26	C19+C21	0.762348	C19=0.72;C21=0.28	C5+C11	0.637718	C5=1.00;C11=0.00	C3+C13	0.816637	C3=1.00;C13=0.00	C4+C6	0.706291	C4=0.29;C6=0.71	C19+C29	0.535151	C19=0.49;C29=0.51	C5+C13	0.602488	C5=0.99;C13=0.01	C6+C8	0.748102	C6=0.06;C8=0.94
C7+C19	0.559592	C7=0.91;C19=0.09	C9+C11	0.762276	C9=0.81;C11=0.19	C24+C28	0.610954	C24=0.30;C28=0.70	C25+C28	0.78515	C25=0.92;C28=0.08	C18+C30	0.710403	C18=0.29;C30=0.71	C12+C14	0.761202	C12=0.51;C14=0.49	C5+C13	0.637718	C5=1.00;C13=0.00	C3+C17	0.816637	C3=1.00;C17=0.00	C6+C21	0.705749	C6=0.78;C21=0.22	C15+C28	0.534177	C15=0.90;C28=0.10	C2+C5	0.602329	C2=0.00;C5=1.00	C8+C27	0.745849	C8=0.98;C27=0.02
C7	0.559024	C7=1	C9+C25	0.760739	C9=0.54;C25=0.46	C11+C28	0.608977	C11=0.21;C28=0.79	C17+C25	0.783963	C17=0.07;C25=0.93	C17+C19	0.710083	C17=0.12;C19=0.88	C8+C11	0.760867	C8=0.77;C11=0.23	C5+C14	0.637718	C5=1.00;C14=0.00	C3+C28	0.816637	C3=1.00;C28=0.00	C6+C20	0.70466	C6=0.67;C20=0.33	C13+C15	0.534065	C13=0.06;C15=0.94	C5	0.602229	C5=1	C9+C19	0.745051	C9=0.76;C19=0.24
C7+C11	0.559024	C7=1.00;C11=0.00	C16+C18	0.758228	C16=0.78;C18=0.22	C10+C28	0.607772	C10=0.18;C28=0.82	C16+C22	0.783494	C16=0.86;C22=0.14	C20+C30	0.709493	C20=0.38;C30=0.62	C3+C30	0.759837	C3=0.62;C30=0.38	C5+C15	0.637718	C5=1.00;C15=0.00	C3	0.816637	C3=1	C6+C29	0.703783	C6=0.75;C29=0.25	C15+C22	0.533404	C15=0.91;C22=0.09	C5+C9	0.602229	C5=1.00;C9=0.00	C8+C10	0.744612	C8=0.99;C10=0.01
C7+C23	0.559024	C7=1.00;C23=0.00	C16+C20	0.758053	C16=0.71;C20=0.29	C3+C12	0.606594	C3=0.61;C12=0.39	C25+C26	0.783427	C25=0.88;C26=0.12	C8+C15	0.709403	C8=0.76;C15=0.24	C15+C30	0.757412	C15=0.41;C30=0.59	C5+C18	0.637718	C5=1.00;C18=0.00	C4+C9	0.81646	C4=0.51;C9=0.49	C3+C30	0.703715	C3=0.55;C30=0.45	C11+C15	0.532455	C11=0.08;C15=0.92	C5+C10	0.602229	C5=1.00;C10=0.00	C8+C14	0.744316	C8=1.00;C14=0.00
C13	0.55703	C13=1	C8+C17	0.758026	C8=0.87;C17=0.13	C23+C28	0.605375	C23=0.18;C28=0.82	C4+C19	0.782089	C4=0.72;C19=0.28	C9+C16	0.708843	C9=0.42;C16=0.58	C14+C30	0.757299	C14=0.47;C30=0.53	C5+C19	0.637718	C5=1.00;C19=0.00	C11+C16	0.816172	C11=0.12;C16=0.88	C15+C16	0.703692	C15=0.29;C16=0.71	C15+C27	0.531978	C15=0.95;C27=0.05	C5+C12	0.602229	C5=1.00;C12=0.00	C4+C8	0.744316	C4=0.00;C8=1.00
C3+C11	0.476226	C3=0.74;C11=0.26	C8+C10	0.756442	C8=0.89;C10=0.11	C3+C26	0.605366	C3=0.68;C26=0.32	C16+C19	0.781198	C16=0.80;C19=0.20	C15+C25	0.708527	C15=0.24;C25=0.76	C19+C20	0.755997	C19=0.64;C20=0.36	C5+C20	0.637718	C5=1.00;C20=0.00	C12+C18	0.81604	C12=0.62;C18=0.38	C2+C6	0.703139	C2=0.10;C6=0.90	C15	0.530341	C15=1	C5+C16	0.602229	C5=1.00;C16=0.00	C8+C22	0.744316	C8=1.00;C22=0.00
C11+C16	0.455577	C11=0.34;C16=0.66	C6+C11	0.75642	C6=0.78;C11=0.22	C27+C28	0.605172	C27=0.16;C28=0.84	C15+C25	0.780683	C15=0.07;C25=0.93	C1+C16	0.708458	C1=0.18;C16=0.82	C8+C14	0.753422	C8=0.64;C14=0.36	C5+C21	0.637718	C5=1.00;C21=0.00	C20+C25	0.814739	C20=0.26;C25=0.74	C14+C30	0.702995	C14=0.39;C30=0.61	C15+C23	0.530341	C15=1.00;C23=0.00	C5+C17	0.602229	C5=1.00;C17=0.00	C8+C24	0.744316	C8=1.00;C24=0.00
C11+C25	0.445057	C11=0.38;C25=0.62	C9+C16	0.756099	C9=0.46;C16=0.54	C7+C28	0.604128	C7=0.16;C28=0.84	C6+C25	0.780204	C6=0.07;C25=0.93	C14+C30	0.707921	C14=0.35;C30=0.65	C8+C23	0.752494	C8=0.80;C23=0.20	C5+C22	0.637718	C5=1.00;C22=0.00	C4+C19	0.813436	C4=0.61;C19=0.39	C8+C11	0.698585	C8=0.70;C11=0.30	C10+C20	0.529858	C10=0.27;C20=0.73	C5+C21	0.602229	C5=1.00;C21=0.00	C8+C29	0.744316	C8=1.00;C29=0.00
C8+C11	0.441136	C8=0.61;C11=0.39	C6+C21	0.755951	C6=0.73;C21=0.27	C22+C28	0.603556	C22=0.20;C28=0.80	C1+C25	0.776645	C1=0.04;C25=0.96	C15+C19	0.707509	C15=0.16;C19=0.84	C14+C26	0.747532	C14=0.51;C26=0.49	C5+C23	0.637718	C5=1.00;C23=0.00	C9+C25	0.812127	C9=0.36;C25=0.64	C6+C18	0.6936	C6=0.87;C18=0.13	C5+C29	0.528284	C5=0.72;C29=0.28	C5+C26	0.602229	C5=1.00;C26=0.00	C8	0.744316	C8=1
C11+C24	0.437031	C11=0.50;C24=0.50	C3+C19	0.753714	C3=0.66;C19=0.34	C8+C12	0.597336	C8=0.51;C12=0.49	C2+C25	0.776333	C2=0.02;C25=0.98	C7+C16	0.707007	C7=0.13;C16=0.87	C12+C30	0.746526	C12=0.48;C30=0.52	C5+C24	0.637718	C5=1.00;C24=0.00	C25+C30	0.807294	C25=0.77;C30=0.23	C15+C30	0.693357	C15=0.32;C30=0.68	C10+C19	0.527061	C10=0.30;C19=0.70	C5+C28	0.602229	C5=1.00;C28=0.00	C8+C18	0.744316	C8=1.00;C18=0.00
C5+C11	0.42396	C5=0.66;C11=0.34	C29+C30	0.753089	C29=0.53;C30=0.47	C17+C21	0.596041	C17=0.53;C21=0.47	C21+C25	0.776209	C21=0.04;C25=0.96	C26+C30	0.706714	C26=0.35;C30=0.65	C19+C30	0.744838	C19=0.63;C30=0.37	C5+C29	0.637718	C5=1.00;C29=0.00	C26+C29	0.806784	C26=0.44;C29=0.56	C6+C24	0.693197	C6=0.85;C24=0.15	C20+C29	0.523175	C20=0.53;C29=0.47	C14+C30	0.60175	C14=0.40;C30=0.60	C9+C12	0.741809	C9=0.67;C12=0.33
C11+C29	0.419048	C11=0.55;C29=0.45	C3+C9	0.751058	C3=0.50;C9=0.50	C2+C28	0.595568	C2=0.09;C28=0.91	C13+C25	0.775969	C13=0.02;C25=0.98	C6+C19	0.706545	C6=0.17;C19=0.83	C29+C30	0.744587	C29=0.42;C30=0.58	C5+C30	0.637718	C5=1.00;C30=0.00	C18+C19	0.805369	C18=0.44;C19=0.56	C23+C25	0.693037	C23=0.29;C25=0.71	C5+C20	0.522959	C5=0.71;C20=0.29	C3+C7	0.601177	C3=0.82;C7=0.18	C9+C30	0.740462	C9=0.78;C30=0.22
C11+C18	0.416379	C11=0.62;C18=0.38	C8+C28	0.750151	C8=0.89;C28=0.11	C12+C25	0.591299	C12=0.48;C25=0.52	C10+C25	0.775273	C10=0.01;C25=0.99	C4+C11	0.705335	C4=0.66;C11=0.34	C8+C26	0.743084	C8=0.65;C26=0.35	C17+C29	0.637219	C17=0.63;C29=0.37	C1+C25	0.805149	C1=0.19;C25=0.81	C16+C20	0.69185	C16=0.60;C20=0.40	C29+C30	0.521184	C29=0.55;C30=0.45	C16+C30	0.600444	C16=0.50;C30=0.50	C12+C13	0.740327	C12=0.78;C13=0.22
C3+C19	0.413682	C3=0.79;C19=0.21	C19+C26	0.74925	C19=0.52;C26=0.48	C13+C28	0.591103	C13=0.07;C28=0.93	C25	0.774878	C25=1	C13+C19	0.704548	C13=0.07;C19=0.93	C8+C20	0.740705	C8=0.65;C20=0.35	C17+C20	0.634898	C17=0.64;C20=0.36	C9+C29	0.80436	C9=0.55;C29=0.45	C6+C22	0.691793	C6=0.91;C22=0.09	C8+C20	0.519977	C8=0.57;C20=0.43	C11+C27	0.599102	C11=0.86;C27=0.14	C9+C24	0.739102	C9=0.77;C24=0.23
C9+C11	0.408673	C9=0.49;C11=0.51	C9+C23	0.74919	C9=0.84;C23=0.16	C8+C26	0.590889	C8=0.59;C26=0.41	C22+C25	0.774878	C22=0.00;C25=1.00	C16+C24	0.703311	C16=0.78;C24=0.22	C11+C25	0.740463	C11=0.23;C25=0.77	C17+C18	0.632886	C17=0.69;C18=0.31	C11+C25	0.803942	C11=0.14;C25=0.86	C6+C17	0.690302	C6=0.93;C17=0.07	C8+C19	0.516159	C8=0.61;C19=0.39	C11+C21	0.598779	C11=0.79;C21=0.21	C9+C26	0.736345	C9=0.73;C26=0.27
C4+C11	0.406634	C4=0.46;C11=0.54	C11+C16	0.748856	C11=0.16;C16=0.84	C28	0.587468	C28=1	C25+C27	0.774878	C25=1.00;C27=0.00	C7+C9	0.702924	C7=0.16;C9=0.84	C4+C19	0.740354	C4=0.31;C19=0.69	C10+C17	0.632855	C10=0.22;C17=0.78	C7+C16	0.803149	C7=0.07;C16=0.93	C9+C30	0.68968	C9=0.43;C30=0.57	C5+C19	0.514219	C5=0.76;C19=0.24	C11+C17	0.598017	C11=0.84;C17=0.16	C9+C29	0.734098	C9=0.77;C29=0.23
C1+C3	0.40408	C1=0.12;C3=0.88	C16+C25	0.74772	C16=0.60;C25=0.40	C1+C17	0.583914	C1=0.44;C17=0.56	C4+C30	0.774163	C4=0.76;C30=0.24	C7+C8	0.701268	C7=0.16;C8=0.84	C20+C30	0.738779	C20=0.46;C30=0.54	C17+C19	0.625412	C17=0.69;C19=0.31	C23+C25	0.803098	C23=0.13;C25=0.87	C6+C27	0.689621	C6=0.95;C27=0.05	C8+C30	0.513787	C8=0.65;C30=0.35	C8+C14	0.597754	C8=0.71;C14=0.29	C2+C9	0.731188	C2=0.09;C9=0.91
C3+C16	0.402406	C3=0.71;C16=0.29	C4+C9	0.747413	C4=0.33;C9=0.67	C3+C21	0.583004	C3=0.80;C21=0.20	C16+C20	0.77335	C16=0.82;C20=0.18	C1+C19	0.700083	C1=0.10;C19=0.90	C18+C19	0.738039	C18=0.20;C19=0.80	C17+C24	0.621603	C17=0.70;C24=0.30	C6+C25	0.80259	C6=0.19;C25=0.81	C6+C10	0.688821	C6=0.95;C10=0.05	C20+C25	0.509747	C20=0.47;C25=0.53	C11+C30	0.597684	C11=0.62;C30=0.38	C12+C25	0.727288	C12=0.36;C25=0.64
C11+C12	0.402025	C11=0.58;C12=0.42	C8+C25	0.746916	C8=0.68;C25=0.32	C1+C3	0.580613	C1=0.18;C3=0.82	C9+C16	0.772236	C9=0.29;C16=0.71	C2+C19	0.699356	C2=0.04;C19=0.96	C7+C8	0.7368	C7=0.17;C8=0.83	C14+C17	0.61929	C14=0.26;C17=0.74	C9+C16	0.802263	C9=0.22;C16=0.78	C6+C28	0.68873	C6=0.94;C28=0.06	C5+C30	0.507969	C5=0.81;C30=0.19	C24+C30	0.595952	C24=0.37;C30=0.63	C9+C18	0.725192	C9=0.83;C18=0.17
C10+C11	0.40048	C10=0.22;C11=0.78	C9+C26	0.746879	C9=0.68;C26=0.32	C25+C26	0.577721	C25=0.61;C26=0.39	C16+C30	0.77079	C16=0.85;C30=0.15	C15+C30	0.698595	C15=0.28;C30=0.72	C19+C24	0.735312	C19=0.77;C24=0.23	C1+C17	0.618573	C1=0.24;C17=0.76	C25+C26	0.801894	C25=0.75;C26=0.25	C6+C13	0.688227	C6=0.97;C13=0.03	C19+C25	0.505273	C19=0.43;C25=0.57	C10+C11	0.595587	C10=0.11;C11=0.89	C9+C20	0.723402	C9=0.81;C20=0.19
C3+C10	0.400222	C3=0.93;C10=0.07	C2+C6	0.743346	C2=0.11;C6=0.89	C1+C12	0.577039	C1=0.26;C12=0.74	C6+C16	0.76986	C6=0.12;C16=0.88	C7+C19	0.69739	C7=0.04;C19=0.96	C9+C30	0.735057	C9=0.49;C30=0.51	C6+C17	0.617436	C6=0.25;C17=0.75	C16+C27	0.800293	C16=0.94;C27=0.06	C6+C14	0.687336	C6=0.93;C14=0.07	C2+C5	0.50334	C2=0.05;C5=0.95	C4+C14	0.595415	C4=0.65;C14=0.35	C9+C11	0.721942	C9=0.88;C11=0.12
C3+C24	0.397216	C3=0.87;C24=0.13	C7+C9	0.743265	C7=0.14;C9=0.86	C17+C20	0.575214	C17=0.52;C20=0.48	C11+C16	0.768729	C11=0.09;C16=0.91	C11+C19	0.6972	C11=0.06;C19=0.94	C20+C25	0.734497	C20=0.37;C25=0.63	C15+C17	0.616018	C15=0.22;C17=0.78	C16+C22	0.798652	C16=0.93;C22=0.07	C6	0.686804	C6=1	C19+C20	0.502958	C19=0.46;C20=0.54	C8+C20	0.595047	C8=0.70;C20=0.30	C9+C14	0.715053	C9=0.86;C14=0.14
C3+C25	0.395515	C3=0.82;C25=0.18	C26+C29	0.742835	C26=0.50;C29=0.50	C3+C25	0.572732	C3=0.61;C25=0.39	C1+C16	0.766857	C1=0.11;C16=0.89	C20+C25	0.69645	C20=0.31;C25=0.69	C10+C19	0.732139	C10=0.12;C19=0.88	C17+C30	0.614212	C17=0.75;C30=0.25	C15+C25	0.798331	C15=0.16;C25=0.84	C6+C15	0.686804	C6=1.00;C15=0.00	C5+C8	0.501911	C5=0.74;C8=0.26	C20+C30	0.594776	C20=0.41;C30=0.59	C1+C9	0.714832	C1=0.13;C9=0.87
C3+C23	0.395442	C3=0.94;C23=0.06	C18+C19	0.742334	C18=0.37;C19=0.63	C6+C17	0.571979	C6=0.42;C17=0.58	C4+C28	0.765719	C4=0.85;C28=0.15	C19	0.696077	C19=1	C11+C16	0.731782	C11=0.22;C16=0.78	C17+C22	0.614006	C17=0.81;C22=0.19	C1+C4	0.797411	C1=0.29;C4=0.71	C11+C20	0.684408	C11=0.34;C20=0.66	C10+C30	0.500996	C10=0.33;C30=0.67	C11+C28	0.592432	C11=0.89;C28=0.11	C7+C9	0.714291	C7=0.08;C9=0.92
C3+C14	0.394867	C3=0.92;C14=0.08	C25+C30	0.740845	C25=0.66;C30=0.34	C17+C19	0.569172	C17=0.55;C19=0.45	C16+C27	0.765234	C16=0.94;C27=0.06	C19+C23	0.696077	C19=1.00;C23=0.00	C12+C15	0.731224	C12=0.56;C15=0.44	C17+C27	0.611437	C17=0.86;C27=0.14	C9+C19	0.796055	C9=0.60;C19=0.40	C29+C30	0.684123	C29=0.33;C30=0.67	C20+C30	0.499934	C20=0.60;C30=0.40	C11+C13	0.591059	C11=0.94;C13=0.06	C25+C26	0.713254	C25=0.72;C26=0.28
C3+C27	0.394231	C3=0.96;C27=0.04	C16+C23	0.740215	C16=0.87;C23=0.13	C3+C6	0.568237	C3=0.84;C6=0.16	C4+C21	0.764691	C4=0.81;C21=0.19	C6+C8	0.695843	C6=0.25;C8=0.75	C23+C25	0.729356	C23=0.20;C25=0.80	C17+C23	0.604302	C17=0.90;C23=0.10	C16+C21	0.795031	C16=0.93;C21=0.07	C11+C25	0.682007	C11=0.31;C25=0.69	C5+C18	0.498775	C5=0.91;C18=0.09	C6+C30	0.589568	C6=0.35;C30=0.65	C9+C23	0.712447	C9=0.92;C23=0.08
C11+C26	0.393717	C11=0.67;C26=0.33	C9+C18	0.74005	C9=0.77;C18=0.23	C10+C12	0.564847	C10=0.15;C12=0.85	C15+C16	0.76253	C15=0.08;C16=0.92	C6+C25	0.694156	C6=0.25;C25=0.75	C9+C14	0.728889	C9=0.52;C14=0.48	C11+C17	0.603193	C11=0.09;C17=0.91	C2+C16	0.794532	C2=0.03;C16=0.97	C23+C26	0.681298	C23=0.38;C26=0.62	C5+C7	0.498402	C5=0.94;C7=0.06	C11	0.588159	C11=1	C9+C21	0.712237	C9=0.87;C21=0.13
C1+C11	0.393559	C1=0.28;C11=0.72	C25+C29	0.739265	C25=0.63;C29=0.37	C17+C30	0.564183	C17=0.55;C30=0.45	C4+C17	0.762421	C4=0.86;C17=0.14	C6+C30	0.693532	C6=0.29;C30=0.71	C19+C22	0.7273	C19=0.87;C22=0.13	C13+C17	0.602232	C13=0.05;C17=0.95	C18+C26	0.79414	C18=0.45;C26=0.55	C3+C23	0.680646	C3=0.75;C23=0.25	C5+C25	0.496343	C5=0.82;C25=0.18	C2+C11	0.588159	C2=0.00;C11=1.00	C6+C9	0.710394	C6=0.11;C9=0.89
C3+C5	0.392468	C3=0.84;C5=0.16	C2+C8	0.737714	C2=0.05;C8=0.95	C6+C12	0.560582	C6=0.23;C12=0.77	C16+C23	0.76232	C16=0.93;C23=0.07	C8+C20	0.693153	C8=0.70;C20=0.30	C16+C20	0.726448	C16=0.64;C20=0.36	C7+C17	0.600795	C7=0.04;C17=0.96	C29+C30	0.791621	C29=0.61;C30=0.39	C21+C30	0.676749	C21=0.27;C30=0.73	C25+C29	0.494013	C25=0.57;C29=0.43	C7+C11	0.588159	C7=0.00;C11=1.00	C9+C15	0.708763	C9=0.90;C15=0.10
C3+C15	0.392049	C3=0.96;C15=0.04	C3+C30	0.737024	C3=0.70;C30=0.30	C3+C10	0.558953	C3=0.92;C10=0.08	C4+C11	0.75969	C4=0.86;C11=0.14	C9+C24	0.692893	C9=0.72;C24=0.28	C17+C19	0.725306	C17=0.11;C19=0.89	C2+C17	0.600289	C2=0.02;C17=0.98	C13+C16	0.791586	C13=0.01;C16=0.99	C20+C23	0.674601	C20=0.68;C23=0.32	C5+C13	0.491874	C5=0.99;C13=0.01	C18+C30	0.588094	C18=0.29;C30=0.71	C19+C25	0.706959	C19=0.22;C25=0.78
C3+C18	0.391929	C3=0.96;C18=0.04	C3+C8	0.73627	C3=0.30;C8=0.70	C12+C30	0.558189	C12=0.75;C30=0.25	C7+C16	0.759674	C7=0.05;C16=0.95	C12+C23	0.691403	C12=0.63;C23=0.37	C16+C23	0.723523	C16=0.81;C23=0.19	C17	0.600009	C17=1	C4+C30	0.791569	C4=0.67;C30=0.33	C8+C20	0.671628	C8=0.54;C20=0.46	C5+C24	0.491762	C5=0.98;C24=0.02	C7+C29	0.587928	C7=0.32;C29=0.68	C9+C27	0.706829	C9=0.94;C27=0.06
C3+C6	0.39146	C3=0.97;C6=0.03	C6+C14	0.736142	C6=0.69;C14=0.31	C8+C21	0.557783	C8=0.73;C21=0.27	C4+C20	0.758481	C4=0.76;C20=0.24	C16+C18	0.690261	C16=0.86;C18=0.14	C19+C28	0.723162	C19=0.89;C28=0.11	C3+C12	0.599348	C3=0.61;C12=0.39	C16+C26	0.79148	C16=0.97;C26=0.03	C12+C14	0.6716	C12=0.53;C14=0.47	C5+C11	0.491752	C5=0.99;C11=0.01	C14+C25	0.584524	C14=0.37;C25=0.63	C24+C25	0.704464	C24=0.22;C25=0.78
C3+C17	0.39145	C3=0.98;C17=0.02	C6+C22	0.735612	C6=0.86;C22=0.14	C17+C29	0.557267	C17=0.57;C29=0.43	C10+C16	0.757683	C10=0.04;C16=0.96	C16+C27	0.690167	C16=0.91;C27=0.09	C3+C20	0.722995	C3=0.66;C20=0.34	C8+C12	0.588985	C8=0.50;C12=0.50	C12+C16	0.791242	C12=0.03;C16=0.97	C11+C26	0.671287	C11=0.40;C26=0.60	C5+C21	0.491703	C5=0.98;C21=0.02	C1+C16	0.583105	C1=0.38;C16=0.62	C25+C29	0.703979	C25=0.77;C29=0.23
C11+C27	0.391033	C11=0.83;C27=0.17	C4+C16	0.73556	C4=0.26;C16=0.74	C14+C17	0.557192	C14=0.39;C17=0.61	C13+C16	0.754791	C13=0.02;C16=0.98	C7+C25	0.689519	C7=0.15;C25=0.85	C2+C19	0.722465	C2=0.07;C19=0.93	C3+C26	0.580232	C3=0.72;C26=0.28	C16+C17	0.79109	C16=1.00;C17=0.00	C20+C25	0.668592	C20=0.47;C25=0.53	C5	0.491551	C5=1	C4+C20	0.582909	C4=0.65;C20=0.35	C9+C22	0.703079	C9=0.94;C22=0.06
C3+C29	0.391031	C3=0.97;C29=0.03	C14+C19	0.735377	C14=0.50;C19=0.50	C3+C15	0.555146	C3=0.89;C15=0.11	C16+C28	0.75467	C16=0.97;C28=0.03	C16+C29	0.688617	C16=0.83;C29=0.17	C9+C15	0.721675	C9=0.58;C15=0.42	C12+C25	0.570443	C12=0.53;C25=0.47	C16+C28	0.79109	C16=1.00;C28=0.00	C12+C23	0.668075	C12=0.64;C23=0.36	C5+C23	0.491551	C5=1.00;C23=0.00	C7+C25	0.582421	C7=0.23;C25=0.77	C9+C10	0.698795	C9=0.98;C10=0.02
C3+C26	0.390787	C3=0.99;C26=0.01	C3+C16	0.735302	C3=0.42;C16=0.58	C15+C17	0.554483	C15=0.35;C17=0.65	C16+C17	0.754296	C16=0.98;C17=0.02	C8+C14	0.687117	C8=0.73;C14=0.27	C21+C30	0.721429	C21=0.33;C30=0.67	C10+C12	0.568756	C10=0.17;C12=0.83	C16	0.79109	C16=1	C3+C20	0.667926	C3=0.58;C20=0.42	C5+C26	0.491551	C5=1.00;C26=0.00	C14+C16	0.582333	C14=0.40;C16=0.60	C18+C25	0.698397	C18=0.17;C25=0.83
C3+C4	0.390773	C3=1.00;C4=0.00	C15+C29	0.734572	C15=0.42;C29=0.58	C3+C30	0.552563	C3=0.87;C30=0.13	C2+C16	0.753421	C2=0.00;C16=1.00	C21+C30	0.682723	C21=0.23;C30=0.77	C8+C21	0.719329	C8=0.77;C21=0.23	C8+C26	0.561068	C8=0.63;C26=0.37	C12+C14	0.788589	C12=0.63;C14=0.37	C3+C11	0.667063	C3=0.74;C11=0.26	C3+C5	0.491551	C3=0.00;C5=1.00	C3+C20	0.578653	C3=0.71;C20=0.29	C25+C30	0.698295	C25=0.80;C30=0.20
C3+C8	0.390773	C3=1.00;C8=0.00	C26+C30	0.73456	C26=0.53;C30=0.47	C12+C14	0.551447	C12=0.80;C14=0.20	C16	0.753381	C16=1	C8+C25	0.682245	C8=0.50;C25=0.50	C19+C27	0.718922	C19=0.93;C27=0.07	C3+C10	0.558744	C3=0.90;C10=0.10	C7+C25	0.787295	C7=0.09;C25=0.91	C14+C25	0.665541	C14=0.40;C25=0.60	C4+C5	0.491551	C4=0.00;C5=1.00	C9+C30	0.576927	C9=0.39;C30=0.61	C9	0.698083	C9=1
C3+C9	0.390773	C3=1.00;C9=0.00	C7+C16	0.734093	C7=0.11;C16=0.89	C4+C17	0.551082	C4=0.46;C17=0.54	C12+C16	0.753381	C12=0.00;C16=1.00	C10+C16	0.67976	C10=0.06;C16=0.94	C13+C19	0.718534	C13=0.05;C19=0.95	C3+C21	0.55676	C3=0.85;C21=0.15	C4+C21	0.785691	C4=0.73;C21=0.27	C3+C14	0.66357	C3=0.65;C14=0.35	C5+C9	0.491551	C5=1.00;C9=0.00	C1+C25	0.575444	C1=0.35;C25=0.65	C9+C17	0.698083	C9=1.00;C17=0.00
C3+C12	0.390773	C3=1.00;C12=0.00	C10+C19	0.734021	C10=0.25;C19=0.75	C3+C20	0.550804	C3=0.87;C20=0.13	C16+C21	0.753381	C16=1.00;C21=0.00	C24+C25	0.67926	C24=0.25;C25=0.75	C8+C16	0.717798	C8=0.52;C16=0.48	C3+C25	0.55332	C3=0.68;C25=0.32	C10+C25	0.784111	C10=0.09;C25=0.91	C3+C15	0.66246	C3=0.72;C15=0.28	C5+C12	0.491551	C5=1.00;C12=0.00	C8+C15	0.574688	C8=0.83;C15=0.17	C9+C28	0.698083	C9=1.00;C28=0.00
C3+C20	0.390773	C3=1.00;C20=0.00	C12+C19	0.733933	C12=0.50;C19=0.50	C3+C8	0.54938	C3=0.72;C8=0.28	C16+C26	0.753381	C16=1.00;C26=0.00	C22+C30	0.678557	C22=0.18;C30=0.82	C7+C19	0.717456	C7=0.07;C19=0.93	C12+C18	0.541032	C12=0.82;C18=0.18	C12+C19	0.783481	C12=0.57;C19=0.43	C11+C12	0.661755	C11=0.38;C12=0.62	C5+C16	0.491551	C5=1.00;C16=0.00	C7+C14	0.574385	C7=0.33;C14=0.67	C25+C28	0.696839	C25=0.87;C28=0.13
C3+C21	0.390773	C3=1.00;C21=0.00	C3+C26	0.73242	C3=0.68;C26=0.32	C21+C25	0.546465	C21=0.22;C25=0.78	C9+C29	0.750914	C9=0.63;C29=0.37	C23+C24	0.678404	C23=0.44;C24=0.56	C19	0.713287	C19=1	C3+C8	0.540968	C3=0.74;C8=0.26	C21+C25	0.781976	C21=0.14;C25=0.86	C8+C15	0.66135	C8=0.69;C15=0.31	C5+C17	0.491551	C5=1.00;C17=0.00	C12+C30	0.574205	C12=0.35;C30=0.65	C4+C12	0.695114	C4=0.45;C12=0.55
C3+C22	0.390773	C3=1.00;C22=0.00	C20+C25	0.732374	C20=0.35;C25=0.65	C3+C14	0.545225	C3=0.92;C14=0.08	C1+C4	0.749845	C1=0.15;C4=0.85	C8+C12	0.677422	C8=0.70;C12=0.30	C19+C23	0.713287	C19=1.00;C23=0.00	C1+C3	0.538658	C1=0.08;C3=0.92	C2+C25	0.77322	C2=0.05;C25=0.95	C4+C30	0.660358	C4=0.30;C30=0.70	C5+C22	0.491551	C5=1.00;C22=0.00	C4+C16	0.573896	C4=0.58;C16=0.42	C4+C25	0.693743	C4=0.26;C25=0.74
C3+C28	0.390773	C3=1.00;C28=0.00	C6+C23	0.732325	C6=0.88;C23=0.12	C3+C19	0.544217	C3=0.91;C19=0.09	C4+C7	0.749764	C4=0.90;C7=0.10	C11+C12	0.677315	C11=0.38;C12=0.62	C11+C19	0.713287	C11=0.00;C19=1.00	C3+C6	0.536423	C3=0.93;C6=0.07	C4+C6	0.771866	C4=0.73;C6=0.27	C9+C23	0.654943	C9=0.64;C23=0.36	C5+C27	0.491551	C5=1.00;C27=0.00	C3+C4	0.573789	C3=0.56;C4=0.44	C2+C25	0.691983	C2=0.07;C25=0.93
C3	0.390773	C3=1	C6+C20	0.731943	C6=0.76;C20=0.24	C12+C15	0.54331	C12=0.84;C15=0.16	C4+C22	0.749465	C4=0.86;C22=0.14	C16+C22	0.677172	C16=0.93;C22=0.07	C3+C11	0.712874	C3=0.80;C11=0.20	C3+C20	0.535188	C3=0.93;C20=0.07	C12+C24	0.77064	C12=0.61;C24=0.39	C14+C26	0.654195	C14=0.50;C26=0.50	C5+C28	0.491551	C5=1.00;C28=0.00	C4+C25	0.573092	C4=0.55;C25=0.45	C13+C26	0.691006	C13=0.26;C26=0.74
C11+C17	0.390382	C11=0.79;C17=0.21	C14+C30	0.731188	C14=0.56;C30=0.44	C12+C19	0.542577	C12=0.80;C19=0.20	C4+C6	0.74555	C4=0.86;C6=0.14	C1+C9	0.675722	C1=0.19;C9=0.81	C14+C21	0.711866	C14=0.65;C21=0.35	C3+C15	0.534624	C3=0.95;C15=0.05	C9+C14	0.766385	C9=0.67;C14=0.33	C14+C23	0.652885	C14=0.61;C23=0.39	C10+C29	0.488167	C10=0.27;C29=0.73	C4+C15	0.573074	C4=0.78;C15=0.22	C20+C25	0.687877	C20=0.17;C25=0.83
C16+C19	0.384874	C16=0.69;C19=0.31	C9+C24	0.730829	C9=0.77;C24=0.23	C3+C27	0.542232	C3=0.97;C27=0.03	C4+C14	0.745218	C4=0.84;C14=0.16	C23+C29	0.675574	C23=0.44;C29=0.56	C8+C12	0.711508	C8=0.67;C12=0.33	C25+C26	0.534136	C25=0.63;C26=0.37	C20+C29	0.766125	C20=0.41;C29=0.59	C15+C25	0.65256	C15=0.33;C25=0.67	C8+C10	0.487944	C8=0.81;C10=0.19	C7+C20	0.566643	C7=0.31;C20=0.69	C11+C25	0.687763	C11=0.10;C25=0.90
C11+C22	0.384717	C11=0.84;C22=0.16	C6+C27	0.730549	C6=0.91;C27=0.09	C10+C17	0.541967	C10=0.24;C17=0.76	C4+C23	0.744409	C4=0.90;C23=0.10	C4+C25	0.675012	C4=0.34;C25=0.66	C7+C25	0.711394	C7=0.17;C25=0.83	C12+C29	0.533993	C12=0.82;C29=0.18	C4+C20	0.764264	C4=0.67;C20=0.33	C23+C30	0.65235	C23=0.21;C30=0.79	C10+C25	0.484296	C10=0.22;C25=0.78	C4+C8	0.565158	C4=0.40;C8=0.60	C4+C26	0.685397	C4=0.53;C26=0.47
C11+C28	0.383709	C11=0.85;C28=0.15	C3+C20	0.730352	C3=0.69;C20=0.31	C8+C25	0.541785	C8=0.45;C25=0.55	C4+C15	0.744006	C4=0.88;C15=0.12	C23+C30	0.674838	C23=0.22;C30=0.78	C15+C26	0.711059	C15=0.46;C26=0.54	C3+C27	0.532795	C3=0.98;C27=0.02	C9+C18	0.764065	C9=0.66;C18=0.34	C11+C14	0.65056	C11=0.40;C14=0.60	C9+C20	0.483707	C9=0.41;C20=0.59	C6+C25	0.563581	C6=0.33;C25=0.67	C17+C25	0.682699	C17=0.09;C25=0.91
C11+C14	0.38267	C11=0.82;C14=0.18	C8+C29	0.729622	C8=0.89;C29=0.11	C12+C29	0.540769	C12=0.81;C29=0.19	C4+C27	0.741141	C4=0.92;C27=0.08	C2+C16	0.674153	C2=0.03;C16=0.97	C3+C26	0.710691	C3=0.68;C26=0.32	C3+C30	0.531987	C3=0.98;C30=0.02	C13+C25	0.763967	C13=0.01;C25=0.99	C7+C20	0.649474	C7=0.21;C20=0.79	C26+C29	0.48256	C26=0.41;C29=0.59	C6+C16	0.563535	C6=0.36;C16=0.64	C12+C18	0.682534	C12=0.70;C18=0.30
C11+C20	0.381494	C11=0.83;C20=0.17	C16+C24	0.72896	C16=0.82;C24=0.18	C3+C7	0.540482	C3=0.98;C7=0.02	C9+C19	0.738105	C9=0.68;C19=0.32	C10+C30	0.674078	C10=0.12;C30=0.88	C16+C25	0.709935	C16=0.51;C25=0.49	C3+C22	0.531894	C3=0.99;C22=0.01	C25+C28	0.763648	C25=0.99;C28=0.01	C18+C30	0.647982	C18=0.17;C30=0.83	C7+C20	0.481956	C7=0.18;C20=0.82	C6+C7	0.563381	C6=0.63;C7=0.37	C14+C25	0.681811	C14=0.12;C25=0.88
C11+C21	0.381466	C11=0.86;C21=0.14	C3+C10	0.727619	C3=0.86;C10=0.14	C1+C25	0.539811	C1=0.19;C25=0.81	C2+C4	0.737201	C2=0.05;C4=0.95	C27+C30	0.673707	C27=0.13;C30=0.87	C15+C20	0.709774	C15=0.45;C20=0.55	C1+C12	0.531889	C1=0.13;C12=0.87	C17+C25	0.763306	C17=0.00;C25=1.00	C15+C20	0.647851	C15=0.33;C20=0.67	C25+C30	0.480921	C25=0.63;C30=0.37	C3+C8	0.563347	C3=0.45;C8=0.55	C7+C25	0.681223	C7=0.07;C25=0.93
C16+C24	0.380773	C16=0.72;C24=0.28	C6+C13	0.727527	C6=0.94;C13=0.06	C3+C22	0.539731	C3=0.98;C22=0.02	C12+C29	0.736706	C12=0.54;C29=0.46	C13+C16	0.672736	C13=0.02;C16=0.98	C4+C30	0.709102	C4=0.40;C30=0.60	C3+C14	0.531832	C3=0.99;C14=0.01	C25	0.763284	C25=1	C7+C16	0.644959	C7=0.14;C16=0.86	C18+C20	0.480404	C18=0.26;C20=0.74	C22+C30	0.563255	C22=0.18;C30=0.82	C21+C25	0.681005	C21=0.11;C25=0.89
C11+C19	0.380545	C11=0.81;C19=0.19	C14+C29	0.727494	C14=0.53;C29=0.47	C12+C18	0.539649	C12=0.85;C18=0.15	C4+C13	0.73529	C4=0.95;C13=0.05	C16+C21	0.670979	C16=0.98;C21=0.02	C7+C14	0.705461	C7=0.24;C14=0.76	C3+C18	0.531737	C3=1.00;C18=0.00	C22+C25	0.763284	C22=0.00;C25=1.00	C10+C30	0.644714	C10=0.10;C30=0.90	C18+C19	0.478205	C18=0.31;C19=0.69	C3+C29	0.563001	C3=0.72;C29=0.28	C23+C25	0.679336	C23=0.07;C25=0.93
C6+C11	0.37936	C6=0.07;C11=0.93	C12+C15	0.726856	C12=0.60;C15=0.40	C3+C11	0.53951	C3=0.99;C11=0.01	C9+C24	0.732883	C9=0.68;C24=0.32	C16	0.670755	C16=1	C3+C23	0.705313	C3=0.83;C23=0.17	C3	0.531727	C3=1	C25+C27	0.763284	C25=1.00;C27=0.00	C8+C14	0.643288	C8=0.61;C14=0.39	C19+C26	0.477888	C19=0.61;C26=0.39	C1+C7	0.561914	C1=0.65;C7=0.35	C15+C25	0.678696	C15=0.09;C25=0.91
C11+C15	0.378787	C11=0.99;C15=0.01	C9+C12	0.726137	C9=0.70;C12=0.30	C2+C3	0.539333	C2=0.01;C3=0.99	C4+C10	0.729332	C4=0.97;C10=0.03	C12+C16	0.670755	C12=0.00;C16=1.00	C25+C26	0.704733	C25=0.66;C26=0.34	C2+C3	0.531727	C2=0.00;C3=1.00	C11+C29	0.763004	C11=0.25;C29=0.75	C9+C11	0.643274	C9=0.63;C11=0.37	C2+C20	0.477441	C2=0.13;C20=0.87	C26+C30	0.56036	C26=0.25;C30=0.75	C1+C25	0.677725	C1=0.09;C25=0.91
C11	0.378779	C11=1	C8+C18	0.725605	C8=0.99;C18=0.01	C3+C23	0.539291	C3=0.99;C23=0.01	C4	0.727706	C4=1	C16+C17	0.670755	C16=1.00;C17=0.00	C7+C16	0.704452	C7=0.15;C16=0.85	C3+C4	0.531727	C3=1.00;C4=0.00	C4+C14	0.762794	C4=0.71;C14=0.29	C9+C20	0.643232	C9=0.43;C20=0.57	C9+C19	0.476792	C9=0.45;C19=0.55	C1+C29	0.56008	C1=0.46;C29=0.54	C10+C25	0.676371	C10=0.05;C25=0.95
C11+C23	0.378779	C11=1.00;C23=0.00	C8+C13	0.725605	C8=0.99;C13=0.01	C3	0.539165	C3=1	C4+C18	0.727706	C4=1.00;C18=0.00	C16+C26	0.670755	C16=1.00;C26=0.00	C7+C15	0.703698	C7=0.30;C15=0.70	C3+C7	0.531727	C3=1.00;C7=0.00	C4+C15	0.762129	C4=0.78;C15=0.22	C24+C30	0.642963	C24=0.17;C30=0.83	C7+C8	0.474607	C7=0.15;C8=0.85	C8+C16	0.559303	C8=0.72;C16=0.28	C6+C25	0.676316	C6=0.09;C25=0.91
C19+C25	0.369966	C19=0.38;C25=0.62	C8+C27	0.725482	C8=1.00;C27=0.00	C3+C4	0.539165	C3=1.00;C4=0.00	C4+C24	0.727706	C4=1.00;C24=0.00	C16+C28	0.670755	C16=1.00;C28=0.00	C15+C29	0.701223	C15=0.52;C29=0.48	C3+C11	0.531727	C3=1.00;C11=0.00	C23+C29	0.761261	C23=0.23;C29=0.77	C23+C29	0.638883	C23=0.46;C29=0.54	C7+C29	0.472373	C7=0.22;C29=0.78	C3+C15	0.559249	C3=0.84;C15=0.16	C12+C29	0.676033	C12=0.64;C29=0.36
C1+C16	0.369062	C1=0.17;C16=0.83	C8	0.72548	C8=1	C3+C13	0.539165	C3=1.00;C13=0.00	C4+C29	0.727706	C4=1.00;C29=0.00	C1+C30	0.669453	C1=0.19;C30=0.81	C11+C26	0.700772	C11=0.34;C26=0.66	C3+C13	0.531727	C3=1.00;C13=0.00	C1+C12	0.760837	C1=0.32;C12=0.68	C8+C16	0.636003	C8=0.39;C16=0.61	C8+C26	0.471391	C8=0.71;C26=0.29	C4+C12	0.559232	C4=0.72;C12=0.28	C12+C24	0.675054	C12=0.66;C24=0.34
C16+C25	0.367794	C16=0.63;C25=0.37	C4+C8	0.72548	C4=0.00;C8=1.00	C3+C18	0.539165	C3=1.00;C18=0.00	C9+C20	0.721204	C9=0.69;C20=0.31	C28+C30	0.668694	C28=0.14;C30=0.86	C8+C25	0.69806	C8=0.54;C25=0.46	C3+C19	0.531727	C3=1.00;C19=0.00	C21+C29	0.757658	C21=0.31;C29=0.69	C28+C30	0.635433	C28=0.06;C30=0.94	C20+C21	0.466863	C20=0.79;C21=0.21	C8+C25	0.558345	C8=0.69;C25=0.31	C4+C13	0.672738	C4=0.77;C13=0.23
C14+C16	0.366424	C14=0.17;C16=0.83	C8+C22	0.72548	C8=1.00;C22=0.00	C3+C24	0.539165	C3=1.00;C24=0.00	C9+C14	0.712571	C9=0.75;C14=0.25	C9+C29	0.667263	C9=0.78;C29=0.22	C11+C14	0.69574	C11=0.29;C14=0.71	C3+C23	0.531727	C3=1.00;C23=0.00	C4+C11	0.757418	C4=0.81;C11=0.19	C17+C30	0.634807	C17=0.05;C30=0.95	C21+C29	0.466427	C21=0.30;C29=0.70	C25+C29	0.558319	C25=0.61;C29=0.39	C25	0.669453	C25=1
C5+C24	0.365097	C5=0.76;C24=0.24	C8+C24	0.72548	C8=1.00;C24=0.00	C3+C29	0.539165	C3=1.00;C29=0.00	C9+C12	0.709859	C9=0.62;C12=0.38	C8+C26	0.666944	C8=0.77;C26=0.23	C16+C29	0.695325	C16=0.73;C29=0.27	C3+C24	0.531727	C3=1.00;C24=0.00	C19+C26	0.754857	C19=0.52;C26=0.48	C22+C30	0.634406	C22=0.05;C30=0.95	C8+C21	0.46613	C8=0.79;C21=0.21	C20+C25	0.556786	C20=0.38;C25=0.62	C22+C25	0.669453	C22=0.00;C25=1.00
C10+C16	0.364485	C10=0.10;C16=0.90	C9+C10	0.725304	C9=0.87;C10=0.13	C17+C18	0.538982	C17=0.68;C18=0.32	C9+C22	0.709636	C9=0.81;C22=0.19	C12+C14	0.665599	C12=0.55;C14=0.45	C4+C15	0.694398	C4=0.50;C15=0.50	C3+C29	0.531727	C3=1.00;C29=0.00	C9+C20	0.753965	C9=0.64;C20=0.36	C8+C26	0.6343	C8=0.63;C26=0.37	C20+C26	0.465233	C20=0.73;C26=0.27	C15+C30	0.55601	C15=0.19;C30=0.81	C25+C27	0.669453	C25=1.00;C27=0.00
C16+C18	0.363057	C16=0.85;C18=0.15	C9+C21	0.724193	C9=0.81;C21=0.19	C12+C27	0.537182	C12=0.91;C27=0.09	C12+C24	0.709001	C12=0.60;C24=0.40	C4+C15	0.665208	C4=0.67;C15=0.33	C3+C25	0.693193	C3=0.52;C25=0.48	C4+C12	0.531723	C4=0.20;C12=0.80	C18+C30	0.753381	C18=0.50;C30=0.50	C11+C30	0.633655	C11=0.05;C30=0.95	C19+C21	0.464224	C19=0.72;C21=0.28	C4+C26	0.554696	C4=0.77;C26=0.23	C12+C30	0.661052	C12=0.69;C30=0.31
C19+C24	0.361966	C19=0.54;C24=0.46	C12+C29	0.723205	C12=0.52;C29=0.48	C12+C22	0.537162	C12=0.89;C22=0.11	C19+C29	0.708508	C19=0.44;C29=0.56	C12+C25	0.663226	C12=0.27;C25=0.73	C3+C7	0.69299	C3=0.86;C7=0.14	C12+C14	0.52971	C12=0.87;C14=0.13	C9+C24	0.750683	C9=0.66;C24=0.34	C27+C30	0.633453	C27=0.02;C30=0.98	C3+C20	0.463889	C3=0.35;C20=0.65	C8+C12	0.554379	C8=0.83;C12=0.17	C12+C19	0.658384	C12=0.68;C19=0.32
C8+C16	0.361358	C8=0.30;C16=0.70	C6+C15	0.722589	C6=1.00;C15=0.00	C6+C25	0.536083	C6=0.18;C25=0.82	C9+C30	0.706644	C9=0.74;C30=0.26	C17+C30	0.66221	C17=0.11;C30=0.89	C3+C16	0.690696	C3=0.50;C16=0.50	C12+C22	0.529637	C12=0.90;C22=0.10	C19+C24	0.750248	C19=0.55;C24=0.45	C20+C26	0.63317	C20=0.62;C26=0.38	C10+C26	0.462702	C10=0.35;C26=0.65	C4+C9	0.553655	C4=0.70;C9=0.30	C18+C26	0.656604	C18=0.37;C26=0.63
C16+C29	0.360045	C16=0.83;C29=0.17	C6	0.722589	C6=1	C4+C12	0.53428	C4=0.18;C12=0.82	C9+C18	0.705592	C9=0.76;C18=0.24	C9+C12	0.661406	C9=0.74;C12=0.26	C25+C29	0.689546	C25=0.72;C29=0.28	C12+C30	0.527766	C12=0.87;C30=0.13	C4+C23	0.749625	C4=0.84;C23=0.16	C30	0.633056	C30=1	C20+C24	0.462444	C20=0.79;C24=0.21	C1+C24	0.553375	C1=0.53;C24=0.47	C24+C26	0.65196	C24=0.42;C26=0.58
C16+C23	0.359473	C16=0.91;C23=0.09	C18+C26	0.722258	C18=0.39;C26=0.61	C8+C30	0.533535	C8=0.76;C30=0.24	C12+C18	0.704693	C12=0.66;C18=0.34	C11+C24	0.660241	C11=0.45;C24=0.55	C3+C21	0.689216	C3=0.79;C21=0.21	C12+C24	0.527757	C12=0.87;C24=0.13	C12+C30	0.748281	C12=0.64;C30=0.36	C2+C30	0.633056	C2=0.00;C30=1.00	C11+C29	0.461099	C11=0.23;C29=0.77	C8+C26	0.550239	C8=0.88;C26=0.12	C26+C29	0.646871	C26=0.56;C29=0.44
C5+C19	0.358724	C5=0.75;C19=0.25	C14+C17	0.720047	C14=0.74;C17=0.26	C12+C20	0.532981	C12=0.85;C20=0.15	C9+C11	0.699793	C9=0.84;C11=0.16	C8+C21	0.65999	C8=0.84;C21=0.16	C18+C30	0.687792	C18=0.25;C30=0.75	C6+C12	0.527627	C6=0.11;C12=0.89	C9+C30	0.747822	C9=0.67;C30=0.33	C7+C30	0.633056	C7=0.00;C30=1.00	C17+C20	0.460028	C17=0.12;C20=0.88	C7+C16	0.549993	C7=0.24;C16=0.76	C13+C29	0.646405	C13=0.29;C29=0.71
C16+C27	0.358657	C16=0.93;C27=0.07	C14+C21	0.71993	C14=0.67;C21=0.33	C25+C30	0.532837	C25=0.81;C30=0.19	C22+C29	0.691489	C22=0.30;C29=0.70	C18+C23	0.659733	C18=0.47;C23=0.53	C11+C15	0.687576	C11=0.36;C15=0.64	C12+C27	0.527582	C12=0.93;C27=0.07	C24+C26	0.747681	C24=0.46;C26=0.54	C13+C30	0.633056	C13=0.00;C30=1.00	C8+C11	0.459936	C8=0.85;C11=0.15	C3+C25	0.54993	C3=0.65;C25=0.35	C12+C14	0.641797	C12=0.76;C14=0.24
C8+C19	0.357488	C8=0.59;C19=0.41	C12+C30	0.716987	C12=0.55;C30=0.45	C26+C30	0.5323	C26=0.68;C30=0.32	C12+C19	0.68673	C12=0.61;C19=0.39	C25+C29	0.658976	C25=0.80;C29=0.20	C23+C26	0.685876	C23=0.30;C26=0.70	C8+C21	0.525472	C8=0.78;C21=0.22	C18+C20	0.746974	C18=0.47;C20=0.53	C9+C14	0.632687	C9=0.51;C14=0.49	C26+C30	0.459601	C26=0.46;C30=0.54	C20+C29	0.548837	C20=0.50;C29=0.50	C1+C12	0.638928	C1=0.22;C12=0.78
C24+C25	0.356876	C24=0.34;C25=0.66	C16+C17	0.716966	C16=0.92;C17=0.08	C11+C12	0.531937	C11=0.08;C12=0.92	C12+C14	0.686573	C12=0.67;C14=0.33	C9+C27	0.658751	C9=0.91;C27=0.09	C12+C25	0.684632	C12=0.33;C25=0.67	C12+C19	0.524055	C12=0.91;C19=0.09	C1+C9	0.742726	C1=0.28;C9=0.72	C11+C15	0.632449	C11=0.48;C15=0.52	C9+C29	0.45861	C9=0.43;C29=0.57	C8+C29	0.548813	C8=0.85;C29=0.15	C2+C12	0.637755	C2=0.11;C12=0.89
C5+C16	0.3556	C5=0.40;C16=0.60	C25+C26	0.71643	C25=0.65;C26=0.35	C7+C12	0.531276	C7=0.06;C12=0.94	C9+C23	0.685581	C9=0.87;C23=0.13	C13+C30	0.658665	C13=0.06;C30=0.94	C9+C20	0.683995	C9=0.51;C20=0.49	C12+C15	0.524012	C12=0.93;C15=0.07	C1+C29	0.741649	C1=0.30;C29=0.70	C16+C25	0.63145	C16=0.64;C25=0.36	C11+C20	0.457987	C11=0.12;C20=0.88	C8+C21	0.547899	C8=0.93;C21=0.07	C10+C12	0.637674	C10=0.14;C12=0.86
C4+C16	0.355106	C4=0.15;C16=0.85	C16+C21	0.715943	C16=0.89;C21=0.11	C12+C24	0.530853	C12=0.89;C24=0.11	C26+C29	0.683824	C26=0.42;C29=0.58	C1+C25	0.657737	C1=0.16;C25=0.84	C11+C12	0.681746	C11=0.32;C12=0.68	C12+C13	0.522191	C12=0.97;C13=0.03	C9+C12	0.741626	C9=0.53;C12=0.47	C12+C20	0.630324	C12=0.39;C20=0.61	C2+C8	0.457878	C2=0.09;C8=0.91	C10+C30	0.547584	C10=0.08;C30=0.92	C13+C19	0.637239	C13=0.31;C19=0.69
C15+C16	0.354001	C15=0.07;C16=0.93	C11+C25	0.715259	C11=0.19;C25=0.81	C17+C24	0.530377	C17=0.67;C24=0.33	C7+C9	0.681568	C7=0.11;C9=0.89	C1+C8	0.657582	C1=0.16;C8=0.84	C24+C30	0.681333	C24=0.28;C30=0.72	C12+C20	0.521631	C12=0.94;C20=0.06	C4+C7	0.741318	C4=0.87;C7=0.13	C12+C15	0.628376	C12=0.59;C15=0.41	C8+C29	0.45762	C8=0.63;C29=0.37	C21+C30	0.547437	C21=0.13;C30=0.87	C12+C28	0.631885	C12=0.83;C28=0.17
C6+C16	0.353668	C6=0.07;C16=0.93	C4+C15	0.714746	C4=0.58;C15=0.42	C20+C25	0.530176	C20=0.19;C25=0.81	C9+C26	0.680152	C9=0.77;C26=0.23	C23+C26	0.657251	C23=0.45;C26=0.55	C14+C23	0.680599	C14=0.76;C23=0.24	C11+C12	0.520893	C11=0.02;C12=0.98	C14+C29	0.738281	C14=0.34;C29=0.66	C11+C29	0.626592	C11=0.48;C29=0.52	C13+C20	0.456191	C13=0.06;C20=0.94	C2+C8	0.54666	C2=0.03;C8=0.97	C11+C12	0.62982	C11=0.16;C12=0.84
C5+C25	0.353243	C5=0.67;C25=0.33	C3+C29	0.714376	C3=0.70;C29=0.30	C2+C12	0.528838	C2=0.04;C12=0.96	C12+C22	0.678891	C12=0.74;C22=0.26	C9+C18	0.656951	C9=0.85;C18=0.15	C2+C8	0.680499	C2=0.07;C8=0.93	C7+C12	0.520838	C7=0.01;C12=0.99	C6+C12	0.737275	C6=0.31;C12=0.69	C14+C20	0.625734	C14=0.39;C20=0.61	C16+C20	0.456137	C16=0.21;C20=0.79	C1+C20	0.546584	C1=0.46;C20=0.54	C26+C30	0.627646	C26=0.61;C30=0.39
C16+C17	0.351119	C16=0.99;C17=0.01	C16+C26	0.714264	C16=0.84;C26=0.16	C12+C23	0.528834	C12=0.95;C23=0.05	C29+C30	0.677951	C29=0.62;C30=0.38	C2+C9	0.655735	C2=0.07;C9=0.93	C7+C20	0.680225	C7=0.24;C20=0.76	C2+C12	0.520772	C2=0.01;C12=0.99	C6+C29	0.736258	C6=0.29;C29=0.71	C7+C8	0.624586	C7=0.18;C8=0.82	C8+C25	0.455051	C8=0.59;C25=0.41	C8+C24	0.546514	C8=0.91;C24=0.09	C13+C20	0.626838	C13=0.32;C20=0.68
C16+C20	0.351059	C16=0.99;C20=0.01	C14+C28	0.713878	C14=0.75;C28=0.25	C15+C25	0.528612	C15=0.13;C25=0.87	C6+C9	0.677905	C6=0.16;C9=0.84	C11+C29	0.654488	C11=0.46;C29=0.54	C3+C8	0.680066	C3=0.46;C8=0.54	C12+C23	0.52065	C12=1.00;C23=0.00	C7+C29	0.734652	C7=0.18;C29=0.82	C3+C16	0.623007	C3=0.38;C16=0.62	C4+C20	0.454666	C4=0.16;C20=0.84	C8+C17	0.546255	C8=0.95;C17=0.05	C19+C26	0.625807	C19=0.41;C26=0.59
C9+C16	0.351028	C9=0.00;C16=1.00	C16+C28	0.712772	C16=0.93;C28=0.07	C17+C22	0.528208	C17=0.75;C22=0.25	C1+C9	0.672521	C1=0.14;C9=0.86	C14+C23	0.654243	C14=0.57;C23=0.43	C21+C25	0.678398	C21=0.21;C25=0.79	C12	0.520639	C12=1	C4+C10	0.732904	C4=0.88;C10=0.12	C16+C29	0.621433	C16=0.82;C29=0.18	C20+C22	0.45428	C20=0.92;C22=0.08	C27+C30	0.546101	C27=0.07;C30=0.93	C6+C12	0.623938	C6=0.18;C12=0.82
C12+C16	0.351028	C12=0.00;C16=1.00	C18+C30	0.7127	C18=0.41;C30=0.59	C12+C13	0.52771	C12=0.97;C13=0.03	C20+C29	0.671357	C20=0.42;C29=0.58	C11+C20	0.654116	C11=0.40;C20=0.60	C3+C12	0.67832	C3=0.70;C12=0.30	C12+C21	0.520639	C12=1.00;C21=0.00	C6+C9	0.732555	C6=0.27;C9=0.73	C3+C26	0.61851	C3=0.67;C26=0.33	C20+C27	0.45389	C20=0.94;C27=0.06	C6+C29	0.54585	C6=0.43;C29=0.57	C12+C27	0.621551	C12=0.89;C27=0.11
C16+C21	0.351028	C16=1.00;C21=0.00	C4+C19	0.712201	C4=0.46;C19=0.54	C19+C25	0.52726	C19=0.17;C25=0.83	C9+C15	0.670665	C9=0.88;C15=0.12	C11+C30	0.653558	C11=0.03;C30=0.97	C11+C20	0.677885	C11=0.31;C20=0.69	C12+C26	0.520639	C12=1.00;C26=0.00	C15+C29	0.730064	C15=0.25;C29=0.75	C20+C29	0.617131	C20=0.73;C29=0.27	C20+C28	0.452991	C20=0.94;C28=0.06	C8+C9	0.544712	C8=0.92;C9=0.08	C7+C12	0.619276	C7=0.11;C12=0.89
C16+C22	0.351028	C16=1.00;C22=0.00	C4+C26	0.711294	C4=0.50;C26=0.50	C17+C27	0.527119	C17=0.81;C27=0.19	C9+C27	0.670519	C9=0.92;C27=0.08	C30	0.653314	C30=1	C26+C29	0.677266	C26=0.56;C29=0.44	C8+C25	0.517861	C8=0.53;C25=0.47	C22+C29	0.729444	C22=0.21;C29=0.79	C20+C21	0.617025	C20=0.77;C21=0.23	C19+C30	0.452063	C19=0.64;C30=0.36	C8+C27	0.54462	C8=0.98;C27=0.02	C12+C20	0.617092	C12=0.79;C20=0.21
C16+C26	0.351028	C16=1.00;C26=0.00	C2+C16	0.709954	C2=0.03;C16=0.97	C10+C25	0.526688	C10=0.09;C25=0.91	C9+C13	0.665581	C9=0.94;C13=0.06	C2+C30	0.653314	C2=0.00;C30=1.00	C14+C29	0.676785	C14=0.65;C29=0.35	C10+C25	0.502887	C10=0.12;C25=0.88	C2+C4	0.729365	C2=0.08;C4=0.92	C7+C14	0.61632	C7=0.24;C14=0.76	C8+C23	0.451559	C8=0.89;C23=0.11	C17+C30	0.544585	C17=0.08;C30=0.92	C12+C22	0.61706	C12=0.87;C22=0.13
C16+C28	0.351028	C16=1.00;C28=0.00	C3+C25	0.709586	C3=0.55;C25=0.45	C1+C8	0.526402	C1=0.20;C8=0.80	C9+C21	0.665125	C9=0.88;C21=0.12	C7+C30	0.653314	C7=0.00;C30=1.00	C14+C20	0.676303	C14=0.56;C20=0.44	C8+C10	0.500298	C8=0.90;C10=0.10	C10+C12	0.727986	C10=0.18;C12=0.82	C15+C23	0.61425	C15=0.52;C23=0.48	C19+C24	0.451196	C19=0.75;C24=0.25	C4+C21	0.544457	C4=0.85;C21=0.15	C12+C15	0.617057	C12=0.86;C15=0.14
C16	0.351028	C16=1	C16+C27	0.709104	C16=0.97;C27=0.03	C12+C26	0.526017	C12=0.94;C26=0.06	C2+C9	0.663466	C2=0.05;C9=0.95	C20+C23	0.652717	C20=0.60;C23=0.40	C8+C9	0.676022	C8=0.73;C9=0.27	C21+C25	0.499009	C21=0.18;C25=0.82	C4+C29	0.727404	C4=0.62;C29=0.38	C21+C23	0.612562	C21=0.46;C23=0.54	C20+C23	0.451101	C20=0.99;C23=0.01	C8+C13	0.544348	C8=0.98;C13=0.02	C12+C17	0.616934	C12=0.88;C17=0.12
C5+C10	0.349833	C5=0.93;C10=0.07	C2+C9	0.708994	C2=0.07;C9=0.93	C12	0.525845	C12=1	C18+C19	0.661708	C18=0.43;C19=0.57	C4+C6	0.652656	C4=0.65;C6=0.35	C14+C15	0.675802	C14=0.60;C15=0.40	C10+C26	0.498651	C10=0.21;C26=0.79	C18+C21	0.727192	C18=0.58;C21=0.42	C14+C21	0.612363	C14=0.67;C21=0.33	C20	0.450993	C20=1	C14+C29	0.543957	C14=0.49;C29=0.51	C4+C30	0.616854	C4=0.64;C30=0.36
C5+C18	0.348375	C5=0.89;C18=0.11	C4+C14	0.708851	C4=0.45;C14=0.55	C12+C21	0.525845	C12=1.00;C21=0.00	C12+C30	0.661475	C12=0.68;C30=0.32	C18+C25	0.65241	C18=0.14;C25=0.86	C10+C30	0.675578	C10=0.14;C30=0.86	C8+C30	0.495289	C8=0.87;C30=0.13	C1+C18	0.725739	C1=0.44;C18=0.56	C16+C21	0.6109	C16=0.89;C21=0.11	C12+C20	0.450993	C12=0.00;C20=1.00	C8+C22	0.543865	C8=0.98;C22=0.02	C12+C23	0.615771	C12=0.89;C23=0.11
C5+C8	0.347126	C5=0.77;C8=0.23	C10+C25	0.708399	C10=0.16;C25=0.84	C10+C26	0.525001	C10=0.18;C26=0.82	C11+C29	0.661247	C11=0.25;C29=0.75	C9+C26	0.652193	C9=0.82;C26=0.18	C11+C29	0.672128	C11=0.39;C29=0.61	C8+C20	0.493307	C8=0.86;C20=0.14	C9+C26	0.724816	C9=0.64;C26=0.36	C16+C26	0.610774	C16=0.83;C26=0.17	C18+C30	0.450991	C18=0.36;C30=0.64	C8	0.543411	C8=1	C4+C19	0.609652	C4=0.63;C19=0.37
C5+C27	0.346738	C5=0.95;C27=0.05	C20+C29	0.707295	C20=0.49;C29=0.51	C1+C26	0.524911	C1=0.28;C26=0.72	C19+C24	0.659378	C19=0.51;C24=0.49	C9+C22	0.651775	C9=0.90;C22=0.10	C9+C25	0.672109	C9=0.31;C25=0.69	C8+C15	0.489103	C8=0.93;C15=0.07	C9+C11	0.72339	C9=0.80;C11=0.20	C8+C12	0.610663	C8=0.62;C12=0.38	C9+C30	0.449979	C9=0.51;C30=0.49	C8+C10	0.543411	C8=1.00;C10=0.00	C4+C21	0.609652	C4=0.70;C21=0.30
C5+C29	0.34548	C5=0.89;C29=0.11	C12+C16	0.706526	C12=0.00;C16=1.00	C11+C17	0.524298	C11=0.21;C17=0.79	C9+C10	0.653684	C9=1.00;C10=0.00	C9+C21	0.649691	C9=0.88;C21=0.12	C20+C26	0.671548	C20=0.53;C26=0.47	C6+C8	0.488715	C6=0.08;C8=0.92	C9+C23	0.721457	C9=0.82;C23=0.18	C2+C20	0.608749	C2=0.09;C20=0.91	C23+C29	0.449422	C23=0.18;C29=0.82	C8+C18	0.543411	C8=1.00;C18=0.00	C13+C18	0.608801	C13=0.36;C18=0.64
C1+C5	0.344505	C1=0.07;C5=0.93	C13+C16	0.706526	C13=0.00;C16=1.00	C6+C8	0.5232	C6=0.19;C8=0.81	C9	0.653654	C9=1	C25+C26	0.648791	C25=0.83;C26=0.17	C9+C11	0.671442	C9=0.69;C11=0.31	C8+C19	0.487969	C8=0.92;C19=0.08	C11+C12	0.719392	C11=0.21;C12=0.79	C10+C16	0.608447	C10=0.05;C16=0.95	C2+C29	0.449277	C2=0.13;C29=0.87	C8+C28	0.543411	C8=1.00;C28=0.00	C4+C28	0.608534	C4=0.76;C28=0.24
C5+C14	0.343313	C5=0.94;C14=0.06	C16+C22	0.706526	C16=1.00;C22=0.00	C17+C23	0.523188	C17=0.81;C23=0.19	C9+C17	0.653654	C9=1.00;C17=0.00	C4+C12	0.648057	C4=0.56;C12=0.44	C2+C14	0.67088	C2=0.13;C14=0.87	C20+C25	0.487876	C20=0.15;C25=0.85	C14+C26	0.71822	C14=0.44;C26=0.56	C9+C15	0.607681	C9=0.59;C15=0.41	C2+C19	0.448354	C2=0.11;C19=0.89	C28+C30	0.54169	C28=0.04;C30=0.96	C13+C30	0.604567	C13=0.33;C30=0.67
C4+C5	0.342733	C4=0.08;C5=0.92	C16	0.706526	C16=1	C14+C25	0.522974	C14=0.13;C25=0.87	C9+C28	0.653654	C9=1.00;C28=0.00	C9+C13	0.647806	C9=0.94;C13=0.06	C16+C21	0.669936	C16=0.84;C21=0.16	C1+C8	0.487146	C1=0.06;C8=0.94	C6+C18	0.717623	C6=0.43;C18=0.57	C11+C21	0.607222	C11=0.55;C21=0.45	C3+C19	0.448144	C3=0.37;C19=0.63	C4+C17	0.54117	C4=0.90;C17=0.10	C12+C21	0.600647	C12=1.00;C21=0.00
C5+C17	0.342164	C5=0.98;C17=0.02	C10+C14	0.706366	C10=0.22;C14=0.78	C7+C17	0.517279	C7=0.15;C17=0.85	C24+C26	0.653633	C24=0.51;C26=0.49	C2+C8	0.647773	C2=0.06;C8=0.94	C14+C22	0.669239	C14=0.81;C22=0.19	C7+C8	0.486102	C7=0.03;C8=0.97	C12+C20	0.717362	C12=0.63;C20=0.37	C2+C16	0.607143	C2=0.03;C16=0.97	C7+C25	0.447048	C7=0.15;C25=0.85	C13+C30	0.541155	C13=0.02;C30=0.98	C12+C26	0.600647	C12=1.00;C26=0.00
C5+C23	0.342076	C5=0.98;C23=0.02	C3+C12	0.705129	C3=0.69;C12=0.31	C25+C29	0.516582	C25=0.89;C29=0.11	C12+C20	0.647179	C12=0.64;C20=0.36	C8+C27	0.644975	C8=0.93;C27=0.07	C15+C21	0.669101	C15=0.63;C21=0.37	C8+C23	0.48546	C8=0.98;C23=0.02	C4+C27	0.716542	C4=0.92;C27=0.08	C4+C16	0.606358	C4=0.10;C16=0.90	C17+C19	0.446935	C17=0.15;C19=0.85	C7+C30	0.540644	C7=0.01;C30=0.99	C12	0.600647	C12=1
C5	0.341563	C5=1	C15+C18	0.70454	C15=0.54;C18=0.46	C11+C25	0.516167	C11=0.06;C25=0.94	C11+C12	0.64657	C11=0.20;C12=0.80	C11+C14	0.644488	C11=0.43;C14=0.57	C7+C26	0.668702	C7=0.26;C26=0.74	C8+C11	0.48542	C8=0.98;C11=0.02	C4+C28	0.716459	C4=0.90;C28=0.10	C15+C26	0.605997	C15=0.43;C26=0.57	C4+C19	0.446236	C4=0.27;C19=0.73	C30	0.540628	C30=1	C13+C24	0.599656	C13=0.32;C24=0.68
C5+C6	0.341563	C5=1.00;C6=0.00	C18+C25	0.704387	C18=0.24;C25=0.76	C7+C25	0.516122	C7=0.05;C25=0.95	C19+C22	0.643092	C19=0.66;C22=0.34	C2+C25	0.644029	C2=0.05;C25=0.95	C4+C14	0.668622	C4=0.35;C14=0.65	C8+C27	0.485375	C8=0.98;C27=0.02	C4+C18	0.714677	C4=0.82;C18=0.18	C16+C24	0.604971	C16=0.95;C24=0.05	C16+C19	0.442849	C16=0.27;C19=0.73	C2+C30	0.540628	C2=0.00;C30=1.00	C19+C29	0.595848	C19=0.48;C29=0.52
C5+C9	0.341563	C5=1.00;C9=0.00	C14+C18	0.704315	C14=0.67;C18=0.33	C23+C25	0.514402	C23=0.04;C25=0.96	C23+C29	0.643015	C23=0.20;C29=0.80	C21+C25	0.642438	C21=0.10;C25=0.90	C4+C16	0.667239	C4=0.21;C16=0.79	C2+C8	0.484857	C2=0.01;C8=0.99	C9+C15	0.713792	C9=0.78;C15=0.22	C16+C18	0.604546	C16=0.96;C18=0.04	C8+C9	0.442022	C8=0.78;C9=0.22	C16+C29	0.540535	C16=0.58;C29=0.42	C13+C21	0.593111	C13=0.39;C21=0.61
C5+C12	0.341563	C5=1.00;C12=0.00	C3+C21	0.703435	C3=0.81;C21=0.19	C8+C20	0.51426	C8=0.80;C20=0.20	C18+C26	0.642532	C18=0.44;C26=0.56	C4+C14	0.64182	C4=0.60;C14=0.40	C16+C26	0.666848	C16=0.76;C26=0.24	C8+C13	0.484827	C8=0.99;C13=0.01	C12+C23	0.713143	C12=0.81;C23=0.19	C9+C16	0.604387	C9=0.07;C16=0.93	C19+C28	0.440235	C19=0.89;C28=0.11	C1+C14	0.539655	C1=0.47;C14=0.53	C26+C28	0.591477	C26=0.77;C28=0.23
C5+C15	0.341563	C5=1.00;C15=0.00	C23+C25	0.702019	C23=0.16;C25=0.84	C8+C15	0.514073	C8=0.86;C15=0.14	C20+C24	0.640936	C20=0.51;C24=0.49	C8+C17	0.641403	C8=0.93;C17=0.07	C20+C29	0.665617	C20=0.60;C29=0.40	C8	0.484713	C8=1	C4+C17	0.712894	C4=0.92;C17=0.08	C16+C27	0.604118	C16=0.98;C27=0.02	C12+C19	0.440063	C12=0.19;C19=0.81	C12+C14	0.538607	C12=0.45;C14=0.55	C29+C30	0.591224	C29=0.55;C30=0.45
C5+C20	0.341563	C5=1.00;C20=0.00	C3+C11	0.701838	C3=0.85;C11=0.15	C19+C26	0.513423	C19=0.27;C26=0.73	C28+C29	0.640934	C28=0.22;C29=0.78	C8+C28	0.641006	C8=0.93;C28=0.07	C10+C16	0.665283	C10=0.08;C16=0.92	C4+C8	0.484713	C4=0.00;C8=1.00	C26+C30	0.712826	C26=0.56;C30=0.44	C7+C25	0.603724	C7=0.18;C25=0.82	C8+C17	0.439498	C8=0.93;C17=0.07	C2+C4	0.536449	C2=0.05;C4=0.95	C2+C26	0.59103	C2=0.15;C26=0.85
C5+C21	0.341563	C5=1.00;C21=0.00	C12+C25	0.701314	C12=0.35;C25=0.65	C2+C25	0.512615	C2=0.02;C25=0.98	C17+C29	0.640122	C17=0.21;C29=0.79	C8+C13	0.640652	C8=0.96;C13=0.04	C16+C24	0.663464	C16=0.86;C24=0.14	C8+C14	0.484713	C8=1.00;C14=0.00	C12+C15	0.712018	C12=0.76;C15=0.24	C12+C16	0.603472	C12=0.00;C16=1.00	C17+C29	0.438147	C17=0.16;C29=0.84	C3+C24	0.536232	C3=0.84;C24=0.16	C18+C19	0.588949	C18=0.43;C19=0.57
C5+C22	0.341563	C5=1.00;C22=0.00	C11+C29	0.700451	C11=0.30;C29=0.70	C18+C25	0.512526	C18=0.04;C25=0.96	C20+C22	0.639668	C20=0.66;C22=0.34	C25+C28	0.639242	C25=0.94;C28=0.06	C2+C16	0.66283	C2=0.05;C16=0.95	C8+C18	0.484713	C8=1.00;C18=0.00	C4+C13	0.709973	C4=0.95;C13=0.05	C13+C16	0.603472	C13=0.00;C16=1.00	C25+C26	0.437675	C25=0.72;C26=0.28	C4+C27	0.535623	C4=0.94;C27=0.06	C2+C4	0.584852	C2=0.13;C4=0.87
C5+C26	0.341563	C5=1.00;C26=0.00	C15+C26	0.700173	C15=0.42;C26=0.58	C2+C17	0.511732	C2=0.08;C17=0.92	C21+C29	0.636461	C21=0.26;C29=0.74	C17+C25	0.639179	C17=0.06;C25=0.94	C12+C23	0.662738	C12=0.71;C23=0.29	C8+C22	0.484713	C8=1.00;C22=0.00	C4+C22	0.709079	C4=0.93;C22=0.07	C16+C17	0.603472	C16=1.00;C17=0.00	C21+C30	0.436671	C21=0.34;C30=0.66	C3+C16	0.534729	C3=0.75;C16=0.25	C4+C17	0.582317	C4=0.80;C17=0.20
C5+C28	0.341563	C5=1.00;C28=0.00	C15+C30	0.69989	C15=0.45;C30=0.55	C24+C25	0.511728	C24=0.02;C25=0.98	C7+C29	0.635523	C7=0.18;C29=0.82	C10+C25	0.63893	C10=0.04;C25=0.96	C22+C30	0.662406	C22=0.13;C30=0.87	C8+C24	0.484713	C8=1.00;C24=0.00	C10+C29	0.708056	C10=0.14;C29=0.86	C16+C22	0.603472	C16=1.00;C22=0.00	C19+C22	0.436381	C19=0.93;C22=0.07	C1+C12	0.532702	C1=0.53;C12=0.47	C1+C4	0.582311	C1=0.25;C4=0.75
C18+C19	0.339084	C18=0.32;C19=0.68	C4+C30	0.699736	C4=0.52;C30=0.48	C4+C25	0.511498	C4=0.00;C25=1.00	C1+C12	0.63271	C1=0.21;C12=0.79	C6+C11	0.638347	C6=0.52;C11=0.48	C12+C20	0.661658	C12=0.47;C20=0.53	C8+C29	0.484713	C8=1.00;C29=0.00	C11+C18	0.706586	C11=0.33;C18=0.67	C16+C28	0.603472	C16=1.00;C28=0.00	C13+C19	0.436352	C13=0.04;C19=0.96	C4+C22	0.53258	C4=0.94;C22=0.06	C10+C26	0.582053	C10=0.17;C26=0.83
C19+C29	0.337077	C19=0.62;C29=0.38	C17+C19	0.699378	C17=0.24;C19=0.76	C13+C25	0.511498	C13=0.00;C25=1.00	C18+C20	0.632389	C18=0.42;C20=0.58	C8+C24	0.638215	C8=0.89;C24=0.11	C8+C17	0.661537	C8=0.94;C17=0.06	C25+C29	0.483683	C25=0.88;C29=0.12	C14+C18	0.70582	C14=0.49;C18=0.51	C16	0.603472	C16=1	C16+C29	0.436214	C16=0.32;C29=0.68	C4+C28	0.532351	C4=0.95;C28=0.05	C11+C26	0.581876	C11=0.20;C26=0.80
C10+C19	0.330186	C10=0.19;C19=0.81	C15+C19	0.699323	C15=0.37;C19=0.63	C22+C25	0.511498	C22=0.00;C25=1.00	C6+C12	0.631001	C6=0.22;C12=0.78	C11+C26	0.638044	C11=0.46;C26=0.54	C16+C18	0.661404	C16=0.89;C18=0.11	C18+C25	0.482768	C18=0.09;C25=0.91	C18+C23	0.705596	C18=0.69;C23=0.31	C25+C26	0.602152	C25=0.62;C26=0.38	C7+C19	0.436025	C7=0.06;C19=0.94	C24+C25	0.532087	C24=0.30;C25=0.70	C13+C14	0.579749	C13=0.40;C14=0.60
C23+C25	0.330046	C23=0.13;C25=0.87	C19+C20	0.699185	C19=0.56;C20=0.44	C25+C27	0.511498	C25=1.00;C27=0.00	C12+C23	0.627706	C12=0.85;C23=0.15	C9+C10	0.637622	C9=0.98;C10=0.02	C14+C17	0.661075	C14=0.85;C17=0.15	C18+C26	0.482692	C18=0.27;C26=0.73	C10+C19	0.705532	C10=0.21;C19=0.79	C3+C7	0.601235	C3=0.86;C7=0.14	C19+C27	0.435756	C19=0.95;C27=0.05	C4+C13	0.531069	C4=0.97;C13=0.03	C18+C30	0.578355	C18=0.46;C30=0.54
C9+C19	0.329835	C9=0.42;C19=0.58	C7+C14	0.698148	C7=0.20;C14=0.80	C25	0.511498	C25=1	C14+C29	0.627158	C14=0.30;C29=0.70	C4+C8	0.63743	C4=0.16;C8=0.84	C2+C25	0.661058	C2=0.07;C25=0.93	C19+C25	0.481824	C19=0.10;C25=0.90	C27+C29	0.704617	C27=0.12;C29=0.88	C8+C21	0.599933	C8=0.77;C21=0.23	C11+C25	0.435577	C11=0.15;C25=0.85	C4+C29	0.530952	C4=0.89;C29=0.11	C14+C26	0.577558	C14=0.26;C26=0.74
C25+C29	0.329236	C25=0.77;C29=0.23	C19+C21	0.698037	C19=0.68;C21=0.32	C26+C29	0.51144	C26=0.73;C29=0.27	C12+C27	0.626971	C12=0.87;C27=0.13	C9	0.637145	C9=1	C3+C29	0.659872	C3=0.79;C29=0.21	C15+C25	0.481653	C15=0.07;C25=0.93	C19+C21	0.704568	C19=0.68;C21=0.32	C20+C24	0.599582	C20=0.85;C24=0.15	C12+C29	0.434647	C12=0.25;C29=0.75	C3+C18	0.530258	C3=0.91;C18=0.09	C19+C24	0.575144	C19=0.52;C24=0.48
C14+C25	0.328825	C14=0.19;C25=0.81	C7+C25	0.696566	C7=0.14;C25=0.86	C18+C26	0.51122	C18=0.22;C26=0.78	C19+C26	0.625808	C19=0.53;C26=0.47	C9+C17	0.637145	C9=1.00;C17=0.00	C8+C13	0.659439	C8=0.97;C13=0.03	C6+C25	0.481077	C6=0.08;C25=0.92	C2+C29	0.703985	C2=0.09;C29=0.91	C4+C20	0.599534	C4=0.19;C20=0.81	C8+C12	0.434513	C8=0.93;C12=0.07	C16+C20	0.53025	C16=0.58;C20=0.42	C4+C20	0.573227	C4=0.69;C20=0.31
C8+C25	0.328579	C8=0.41;C25=0.59	C10+C30	0.696065	C10=0.28;C30=0.72	C8+C19	0.510848	C8=0.83;C19=0.17	C7+C12	0.625478	C7=0.13;C12=0.87	C9+C28	0.637145	C9=1.00;C28=0.00	C24+C25	0.658167	C24=0.16;C25=0.84	C25+C30	0.480766	C25=0.92;C30=0.08	C4	0.703301	C4=1	C10+C20	0.599349	C10=0.08;C20=0.92	C8+C13	0.434325	C8=0.98;C13=0.02	C4+C10	0.529744	C4=0.99;C10=0.01	C17+C26	0.573167	C17=0.18;C26=0.82
C18+C25	0.327573	C18=0.18;C25=0.82	C10+C26	0.695907	C10=0.26;C26=0.74	C4+C26	0.510536	C4=0.30;C26=0.70	C27+C29	0.622232	C27=0.15;C29=0.85	C13+C25	0.636848	C13=0.03;C25=0.97	C4+C26	0.657989	C4=0.45;C26=0.55	C1+C25	0.479889	C1=0.06;C25=0.94	C4+C24	0.703301	C4=1.00;C24=0.00	C20+C22	0.597651	C20=0.91;C22=0.09	C19	0.434182	C19=1	C4	0.529431	C4=1	C7+C26	0.571932	C7=0.15;C26=0.85
C1+C25	0.327055	C1=0.17;C25=0.83	C19+C28	0.695831	C19=0.76;C28=0.24	C13+C17	0.510035	C13=0.07;C17=0.93	C10+C12	0.622078	C10=0.12;C12=0.88	C4+C20	0.636685	C4=0.58;C20=0.42	C8+C28	0.657465	C8=0.96;C28=0.04	C14+C25	0.479859	C14=0.06;C25=0.94	C20+C24	0.702998	C20=0.53;C24=0.47	C18+C20	0.597611	C18=0.11;C20=0.89	C11+C19	0.434182	C11=0.00;C19=1.00	C4+C18	0.529431	C4=1.00;C18=0.00	C1+C26	0.571458	C1=0.23;C26=0.77
C4+C19	0.326595	C4=0.39;C19=0.61	C10+C12	0.695629	C10=0.24;C12=0.76	C6+C26	0.50836	C6=0.24;C26=0.76	C22+C24	0.620808	C22=0.34;C24=0.66	C11+C18	0.636461	C11=0.54;C18=0.46	C9+C16	0.657263	C9=0.18;C16=0.82	C24+C25	0.47904	C24=0.06;C25=0.94	C19+C20	0.701805	C19=0.56;C20=0.44	C17+C20	0.596907	C17=0.08;C20=0.92	C19+C23	0.434182	C19=1.00;C23=0.00	C4+C24	0.529431	C4=1.00;C24=0.00	C20+C26	0.570531	C20=0.31;C26=0.69
C10+C25	0.325324	C10=0.10;C25=0.90	C12+C18	0.695545	C12=0.64;C18=0.36	C17	0.506605	C17=1	C12+C15	0.617537	C12=0.84;C15=0.16	C25+C27	0.63439	C25=0.99;C27=0.01	C8+C10	0.657027	C8=0.97;C10=0.03	C4+C26	0.478448	C4=0.35;C26=0.65	C7+C9	0.69846	C7=0.13;C9=0.87	C20+C27	0.596708	C20=0.94;C27=0.06	C8+C28	0.433983	C8=0.97;C28=0.03	C3+C12	0.529103	C3=0.88;C12=0.12	C1+C13	0.570379	C1=0.57;C13=0.43
C12+C19	0.32128	C12=0.34;C19=0.66	C19+C24	0.694668	C19=0.65;C24=0.35	C14+C26	0.503805	C14=0.21;C26=0.79	C12+C28	0.616392	C12=0.86;C28=0.14	C25	0.634233	C25=1	C17+C30	0.657022	C17=0.10;C30=0.90	C7+C25	0.477472	C7=0.01;C25=0.99	C9+C21	0.697509	C9=0.78;C21=0.22	C7+C15	0.594315	C7=0.32;C15=0.68	C18+C25	0.433333	C18=0.20;C25=0.80	C3+C22	0.528736	C3=0.94;C22=0.06	C22+C26	0.56962	C22=0.18;C26=0.82
C17+C19	0.319065	C17=0.18;C19=0.82	C9+C27	0.693549	C9=0.97;C27=0.03	C7+C8	0.503688	C7=0.07;C8=0.93	C12+C17	0.616238	C12=0.87;C17=0.13	C22+C25	0.634233	C22=0.00;C25=1.00	C28+C30	0.656848	C28=0.10;C30=0.90	C11+C25	0.477433	C11=0.01;C25=0.99	C14+C19	0.696219	C14=0.39;C19=0.61	C3+C12	0.594207	C3=0.67;C12=0.33	C10+C21	0.433326	C10=0.46;C21=0.54	C9+C14	0.52836	C9=0.47;C14=0.53	C13+C28	0.569541	C13=0.48;C28=0.52
C17+C25	0.318829	C17=0.08;C25=0.92	C3+C23	0.692845	C3=0.88;C23=0.12	C22+C26	0.50365	C22=0.16;C26=0.84	C12+C13	0.615433	C12=0.91;C13=0.09	C8+C10	0.63419	C8=0.98;C10=0.02	C9+C23	0.656501	C9=0.73;C23=0.27	C23+C25	0.477355	C23=0.01;C25=0.99	C28+C29	0.695581	C28=0.12;C29=0.88	C20+C28	0.594078	C20=0.95;C28=0.05	C8	0.433236	C8=1	C3+C27	0.526944	C3=0.96;C27=0.04	C26+C27	0.568985	C26=0.86;C27=0.14
C19+C27	0.318372	C19=0.86;C27=0.14	C3+C7	0.691987	C3=0.89;C7=0.11	C8+C10	0.503611	C8=0.93;C10=0.07	C18+C30	0.615416	C18=0.49;C30=0.51	C4+C26	0.63403	C4=0.64;C26=0.36	C3+C9	0.656308	C3=0.74;C9=0.26	C4+C25	0.47732	C4=0.01;C25=0.99	C7+C12	0.694377	C7=0.14;C12=0.86	C13+C20	0.59403	C13=0.03;C20=0.97	C3+C8	0.433236	C3=0.00;C8=1.00	C7+C24	0.526818	C7=0.37;C24=0.63	C4+C11	0.568768	C4=0.82;C11=0.18
C8+C23	0.318311	C8=0.85;C23=0.15	C9+C13	0.691969	C9=0.98;C13=0.02	C8+C11	0.502203	C8=0.92;C11=0.08	C6+C29	0.612678	C6=0.21;C29=0.79	C8+C22	0.633996	C8=0.98;C22=0.02	C23+C29	0.656148	C23=0.35;C29=0.65	C25	0.477289	C25=1	C13+C29	0.693982	C13=0.07;C29=0.93	C4+C23	0.593556	C4=0.52;C23=0.48	C4+C8	0.433236	C4=0.00;C8=1.00	C3+C26	0.526701	C3=0.92;C26=0.08	C23+C26	0.566888	C23=0.15;C26=0.85
C9+C25	0.317959	C9=0.18;C25=0.82	C9+C22	0.691772	C9=0.97;C22=0.03	C8+C23	0.500456	C8=0.94;C23=0.06	C15+C29	0.610873	C15=0.18;C29=0.82	C6+C23	0.633679	C6=0.50;C23=0.50	C14+C28	0.656097	C14=0.86;C28=0.14	C2+C25	0.477289	C2=0.00;C25=1.00	C12+C22	0.693028	C12=0.83;C22=0.17	C20	0.59257	C20=1	C8+C16	0.433236	C8=1.00;C16=0.00	C3+C21	0.525723	C3=0.95;C21=0.05	C6+C13	0.564775	C6=0.57;C13=0.43
C4+C25	0.317832	C4=0.17;C25=0.83	C3+C18	0.691763	C3=0.82;C18=0.18	C24+C26	0.499904	C24=0.20;C26=0.80	C24+C30	0.610788	C24=0.57;C30=0.43	C8	0.633372	C8=1	C13+C14	0.656044	C13=0.09;C14=0.91	C13+C25	0.477289	C13=0.00;C25=1.00	C17+C29	0.693025	C17=0.10;C29=0.90	C3+C25	0.589539	C3=0.56;C25=0.44	C8+C18	0.433236	C8=1.00;C18=0.00	C3+C9	0.525365	C3=0.92;C9=0.08	C4+C6	0.563613	C4=0.79;C6=0.21
C15+C25	0.317397	C15=0.08;C25=0.92	C9+C17	0.690744	C9=1.00;C17=0.00	C26+C27	0.499145	C26=0.89;C27=0.11	C13+C29	0.60906	C13=0.10;C29=0.90	C8+C18	0.633372	C8=1.00;C18=0.00	C8+C27	0.655932	C8=0.99;C27=0.01	C22+C25	0.477289	C22=0.00;C25=1.00	C1+C24	0.690577	C1=0.43;C24=0.57	C3+C21	0.588869	C3=0.81;C21=0.19	C8+C22	0.433236	C8=1.00;C22=0.00	C3+C10	0.525261	C3=0.97;C10=0.03	C4+C15	0.563515	C4=0.81;C15=0.19
C20+C25	0.316813	C20=0.11;C25=0.89	C9	0.690744	C9=1	C20+C26	0.497441	C20=0.23;C26=0.77	C18+C22	0.607659	C18=0.60;C22=0.40	C8+C29	0.633372	C8=1.00;C29=0.00	C16+C27	0.655788	C16=0.96;C27=0.04	C25+C27	0.477289	C25=1.00;C27=0.00	C15+C18	0.690019	C15=0.37;C18=0.63	C12+C25	0.588234	C12=0.38;C25=0.62	C8+C24	0.433236	C8=1.00;C24=0.00	C1+C9	0.524281	C1=0.50;C9=0.50	C28+C29	0.562378	C28=0.30;C29=0.70
C12+C25	0.316775	C12=0.14;C25=0.86	C9+C28	0.690744	C9=1.00;C28=0.00	C2+C8	0.497323	C2=0.03;C8=0.97	C14+C22	0.606817	C14=0.59;C22=0.41	C4+C7	0.632846	C4=0.79;C7=0.21	C8+C29	0.655559	C8=0.98;C29=0.02	C26+C29	0.472551	C26=0.71;C29=0.29	C19+C22	0.689073	C19=0.77;C22=0.23	C7+C26	0.588076	C7=0.26;C26=0.74	C8+C27	0.433236	C8=1.00;C27=0.00	C2+C3	0.52421	C2=0.01;C3=0.99	C19+C28	0.561174	C19=0.68;C28=0.32
C8+C24	0.31585	C8=0.68;C24=0.32	C20+C30	0.690657	C20=0.52;C30=0.48	C8+C14	0.497033	C8=0.93;C14=0.07	C2+C12	0.606393	C2=0.06;C12=0.94	C11+C15	0.625924	C11=0.52;C15=0.48	C8	0.655401	C8=1	C24+C26	0.464593	C24=0.24;C26=0.76	C1+C19	0.688812	C1=0.32;C19=0.68	C4+C11	0.587323	C4=0.51;C11=0.49	C2+C25	0.432303	C2=0.09;C25=0.91	C3+C17	0.52388	C3=0.98;C17=0.02	C4+C7	0.560428	C4=0.87;C7=0.13
C19+C26	0.314915	C19=0.75;C26=0.25	C24+C25	0.685344	C24=0.23;C25=0.77	C8+C27	0.496586	C8=0.96;C27=0.04	C1+C29	0.60556	C1=0.17;C29=0.83	C6+C12	0.623122	C6=0.40;C12=0.60	C4+C8	0.655401	C4=0.00;C8=1.00	C26+C30	0.461747	C26=0.77;C30=0.23	C18+C29	0.687358	C18=0.17;C29=0.83	C8+C25	0.583965	C8=0.54;C25=0.46	C3+C29	0.43108	C3=0.33;C29=0.67	C20+C24	0.523534	C20=0.59;C24=0.41	C24+C30	0.559201	C24=0.51;C30=0.49
C6+C25	0.31484	C6=0.06;C25=0.94	C10+C15	0.684884	C10=0.32;C15=0.68	C7+C26	0.495279	C7=0.10;C26=0.90	C19+C20	0.603968	C19=0.51;C20=0.49	C12+C15	0.621459	C12=0.63;C15=0.37	C8+C18	0.655401	C8=1.00;C18=0.00	C22+C26	0.460897	C22=0.16;C26=0.84	C24+C30	0.686743	C24=0.52;C30=0.48	C14+C15	0.578539	C14=0.69;C15=0.31	C21+C25	0.429536	C21=0.19;C25=0.81	C3	0.523503	C3=1	C21+C29	0.558052	C21=0.36;C29=0.64
C25+C26	0.314479	C25=0.93;C26=0.07	C15+C20	0.684529	C15=0.43;C20=0.57	C11+C26	0.494509	C11=0.11;C26=0.89	C2+C29	0.601953	C2=0.07;C29=0.93	C1+C23	0.62067	C1=0.43;C23=0.57	C8+C22	0.655401	C8=1.00;C22=0.00	C19+C26	0.456295	C19=0.20;C26=0.80	C1+C26	0.683676	C1=0.38;C26=0.62	C18+C23	0.578189	C18=0.35;C23=0.65	C3+C10	0.428343	C3=0.72;C10=0.28	C3+C13	0.523503	C3=1.00;C13=0.00	C6+C26	0.55689	C6=0.18;C26=0.82
C25+C28	0.313618	C25=0.99;C28=0.01	C11+C14	0.684166	C11=0.21;C14=0.79	C8+C13	0.494389	C8=0.99;C13=0.01	C22+C26	0.59967	C22=0.35;C26=0.65	C1+C4	0.620623	C1=0.28;C4=0.72	C8+C24	0.655401	C8=1.00;C24=0.00	C26+C27	0.453629	C26=0.90;C27=0.10	C24+C29	0.682075	C24=0.00;C29=1.00	C3+C8	0.57694	C3=0.53;C8=0.47	C9+C25	0.427849	C9=0.30;C25=0.70	C3+C28	0.523503	C3=1.00;C28=0.00	C18+C21	0.552842	C18=0.54;C21=0.46
C25+C27	0.313509	C25=1.00;C27=0.00	C14+C24	0.684025	C14=0.71;C24=0.29	C8	0.494198	C8=1	C12	0.59702	C12=1	C15+C23	0.616888	C15=0.46;C23=0.54	C14+C27	0.655277	C14=0.90;C27=0.10	C1+C26	0.450683	C1=0.14;C26=0.86	C29	0.682075	C29=1	C14+C29	0.576855	C14=0.73;C29=0.27	C28+C29	0.427554	C28=0.10;C29=0.90	C15+C25	0.523467	C15=0.21;C25=0.79	C15+C26	0.551356	C15=0.13;C26=0.87
C25	0.313494	C25=1	C18+C20	0.68399	C18=0.38;C20=0.62	C4+C8	0.494198	C4=0.00;C8=1.00	C12+C21	0.59702	C12=1.00;C21=0.00	C21+C23	0.615369	C21=0.41;C23=0.59	C2+C15	0.654828	C2=0.16;C15=0.84	C14+C26	0.450232	C14=0.14;C26=0.86	C2+C9	0.681012	C2=0.08;C9=0.92	C2+C14	0.576785	C2=0.10;C14=0.90	C23+C25	0.426031	C23=0.11;C25=0.89	C14+C22	0.522823	C14=0.74;C22=0.26	C4+C10	0.551113	C4=0.89;C10=0.11
C21+C25	0.313494	C21=0.00;C25=1.00	C17+C25	0.683441	C17=0.14;C25=0.86	C8+C18	0.494198	C8=1.00;C18=0.00	C12+C26	0.59702	C12=1.00;C26=0.00	C22+C23	0.614045	C22=0.34;C23=0.66	C14+C24	0.6539	C14=0.80;C24=0.20	C20+C26	0.450038	C20=0.18;C26=0.82	C12+C27	0.680354	C12=0.89;C27=0.11	C23+C24	0.576579	C23=0.60;C24=0.40	C13+C29	0.424857	C13=0.05;C29=0.95	C14+C24	0.522561	C14=0.60;C24=0.40	C4+C23	0.550933	C4=0.88;C23=0.12
C22+C25	0.313494	C22=0.00;C25=1.00	C23+C29	0.683333	C23=0.26;C29=0.74	C8+C22	0.494198	C8=1.00;C22=0.00	C10+C29	0.595238	C10=0.06;C29=0.94	C20+C24	0.613862	C20=0.58;C24=0.42	C27+C30	0.653495	C27=0.06;C30=0.94	C6+C26	0.446684	C6=0.10;C26=0.90	C9+C22	0.679675	C9=0.87;C22=0.13	C7+C12	0.573138	C7=0.23;C12=0.77	C22+C29	0.42459	C22=0.08;C29=0.92	C6+C24	0.521552	C6=0.52;C24=0.48	C4+C27	0.550084	C4=0.90;C27=0.10
C1+C19	0.312319	C1=0.19;C19=0.81	C21+C29	0.682011	C21=0.35;C29=0.65	C8+C24	0.494198	C8=1.00;C24=0.00	C19+C28	0.594186	C19=0.74;C28=0.26	C4+C21	0.610253	C4=0.74;C21=0.26	C16+C22	0.652852	C16=0.96;C22=0.04	C7+C26	0.445476	C7=0.05;C26=0.95	C2+C12	0.678809	C2=0.08;C12=0.92	C4+C14	0.57239	C4=0.26;C14=0.74	C27+C29	0.423985	C27=0.06;C29=0.94	C1+C18	0.519664	C1=0.65;C18=0.35	C4+C14	0.549658	C4=0.81;C14=0.19
C1+C8	0.312312	C1=0.19;C8=0.81	C10+C20	0.681802	C10=0.26;C20=0.74	C8+C29	0.494198	C8=1.00;C29=0.00	C24+C29	0.591746	C24=0.05;C29=0.95	C12+C24	0.609954	C12=0.58;C24=0.42	C20+C21	0.652288	C20=0.69;C21=0.31	C11+C26	0.445013	C11=0.05;C26=0.95	C9+C10	0.674488	C9=0.90;C10=0.10	C15+C29	0.571263	C15=0.54;C29=0.46	C4+C30	0.422269	C4=0.38;C30=0.62	C16+C25	0.517007	C16=0.43;C25=0.57	C21+C24	0.548604	C21=0.40;C24=0.60
C19+C28	0.309859	C19=0.89;C28=0.11	C21+C25	0.681541	C21=0.19;C25=0.81	C15+C26	0.493821	C15=0.14;C26=0.86	C18+C29	0.591595	C18=0.01;C29=0.99	C7+C20	0.609233	C7=0.25;C20=0.75	C13+C16	0.652173	C13=0.02;C16=0.98	C13+C26	0.444899	C13=0.03;C26=0.97	C20+C26	0.674354	C20=0.49;C26=0.51	C26+C29	0.571229	C26=0.61;C29=0.39	C24+C25	0.421728	C24=0.16;C25=0.84	C1+C22	0.511234	C1=0.73;C22=0.27	C20+C29	0.547056	C20=0.44;C29=0.56
C1+C24	0.309753	C1=0.34;C24=0.66	C3+C17	0.681451	C3=0.89;C17=0.11	C23+C26	0.491433	C23=0.09;C26=0.91	C29	0.591566	C29=1	C7+C14	0.606208	C7=0.27;C14=0.73	C13+C30	0.652128	C13=0.04;C30=0.96	C23+C26	0.444486	C23=0.04;C26=0.96	C21+C24	0.673438	C21=0.40;C24=0.60	C14+C17	0.570498	C14=0.88;C17=0.12	C29	0.421107	C29=1	C14+C20	0.510666	C14=0.53;C20=0.47	C13+C15	0.546426	C13=0.48;C15=0.52
C19+C22	0.309594	C19=0.89;C22=0.11	C14+C20	0.681133	C14=0.63;C20=0.37	C2+C26	0.490498	C2=0.05;C26=0.95	C11+C24	0.588739	C11=0.28;C24=0.72	C23+C27	0.605958	C23=0.74;C27=0.26	C12+C16	0.6518	C12=0.06;C16=0.94	C2+C26	0.444441	C2=0.03;C26=0.97	C14+C24	0.673322	C14=0.50;C24=0.50	C8+C9	0.569309	C8=0.70;C9=0.30	C4+C29	0.421107	C4=0.00;C29=1.00	C7+C9	0.508755	C7=0.32;C9=0.68	C18+C20	0.544388	C18=0.46;C20=0.54
C14+C19	0.308243	C14=0.14;C19=0.86	C24+C26	0.679255	C24=0.39;C26=0.61	C13+C26	0.486741	C13=0.03;C26=0.97	C26+C30	0.588421	C26=0.55;C30=0.45	C14+C26	0.603988	C14=0.56;C26=0.44	C15+C18	0.651702	C15=0.71;C18=0.29	C15+C26	0.444201	C15=0.05;C26=0.95	C12+C13	0.670316	C12=0.93;C13=0.07	C14+C22	0.569182	C14=0.88;C22=0.12	C18+C29	0.421107	C18=0.00;C29=1.00	C16+C24	0.507902	C16=0.68;C24=0.32	C26	0.543286	C26=1
C12+C24	0.307718	C12=0.43;C24=0.57	C4+C25	0.677511	C4=0.29;C25=0.71	C26	0.485246	C26=1	C14+C24	0.587862	C14=0.41;C24=0.59	C1+C11	0.603943	C1=0.42;C11=0.58	C16	0.651267	C16=1	C21+C26	0.443365	C21=0.00;C26=1.00	C9+C27	0.670098	C9=0.92;C27=0.08	C10+C23	0.568155	C10=0.22;C23=0.78	C24+C29	0.421107	C24=0.00;C29=1.00	C12+C29	0.506867	C12=0.41;C29=0.59	C21+C26	0.543286	C21=0.00;C26=1.00
C19+C21	0.306169	C19=0.93;C21=0.07	C4+C12	0.676689	C4=0.47;C12=0.53	C21+C26	0.485246	C21=0.00;C26=1.00	C17+C19	0.586997	C17=0.24;C19=0.76	C10+C23	0.603811	C10=0.25;C23=0.75	C16+C17	0.651267	C16=1.00;C17=0.00	C26	0.443365	C26=1	C11+C26	0.668234	C11=0.27;C26=0.73	C14+C28	0.567676	C14=0.89;C28=0.11	C3+C30	0.420376	C3=0.48;C30=0.52	C15+C16	0.506659	C15=0.24;C16=0.76	C13+C17	0.541637	C13=0.53;C17=0.47
C8+C12	0.30599	C8=0.78;C12=0.22	C25+C28	0.675298	C25=0.87;C28=0.13	C21+C30	0.456675	C21=0.51;C30=0.49	C21+C24	0.586409	C21=0.33;C24=0.67	C11+C21	0.599763	C11=0.59;C21=0.41	C16+C28	0.651267	C16=1.00;C28=0.00	C10+C21	0.406896	C10=0.34;C21=0.66	C20+C30	0.667731	C20=0.56;C30=0.44	C25+C29	0.567626	C25=0.76;C29=0.24	C9+C10	0.419946	C9=0.69;C10=0.31	C18+C25	0.503822	C18=0.17;C25=0.83	C11+C13	0.54143	C11=0.47;C13=0.53
C9+C24	0.305755	C9=0.48;C24=0.52	C2+C14	0.675018	C2=0.10;C14=0.90	C1+C21	0.453565	C1=0.46;C21=0.54	C14+C26	0.585055	C14=0.44;C26=0.56	C23+C28	0.598822	C23=0.71;C28=0.29	C23+C30	0.651198	C23=0.07;C30=0.93	C4+C21	0.394435	C4=0.55;C21=0.45	C6+C19	0.666187	C6=0.26;C19=0.74	C9+C25	0.567403	C9=0.34;C25=0.66	C10+C16	0.418104	C10=0.35;C16=0.65	C15+C29	0.502809	C15=0.29;C29=0.71	C20+C24	0.540534	C20=0.49;C24=0.51
C19+C20	0.305494	C19=0.95;C20=0.05	C14+C22	0.674902	C14=0.85;C22=0.15	C19+C21	0.439151	C19=0.46;C21=0.54	C11+C18	0.580631	C11=0.35;C18=0.65	C12+C20	0.597486	C12=0.50;C20=0.50	C15+C23	0.650692	C15=0.73;C23=0.27	C18+C21	0.388304	C18=0.42;C21=0.58	C10+C26	0.665531	C10=0.22;C26=0.78	C21+C25	0.566682	C21=0.20;C25=0.80	C24+C30	0.416303	C24=0.30;C30=0.70	C6+C9	0.502782	C6=0.48;C9=0.52	C24+C28	0.540214	C24=0.67;C28=0.33
C19	0.305277	C19=1	C14+C15	0.674525	C14=0.72;C15=0.28	C20+C21	0.438921	C20=0.50;C21=0.50	C20+C30	0.579886	C20=0.60;C30=0.40	C14+C24	0.597451	C14=0.57;C24=0.43	C12+C29	0.649895	C12=0.58;C29=0.42	C21+C29	0.384098	C21=0.51;C29=0.49	C9+C13	0.664787	C9=0.95;C13=0.05	C3+C9	0.566324	C3=0.74;C9=0.26	C17+C25	0.415361	C17=0.07;C25=0.93	C6+C12	0.502142	C6=0.52;C12=0.48	C19+C21	0.539415	C19=0.63;C21=0.37
C6+C19	0.305277	C6=0.00;C19=1.00	C11+C26	0.674157	C11=0.29;C26=0.71	C10+C21	0.437281	C10=0.28;C21=0.72	C20+C26	0.577387	C20=0.55;C26=0.45	C15+C20	0.59724	C15=0.37;C20=0.63	C20+C23	0.649785	C20=0.75;C23=0.25	C10+C20	0.377639	C10=0.32;C20=0.68	C7+C18	0.664556	C7=0.24;C18=0.76	C4+C15	0.566252	C4=0.47;C15=0.53	C16+C30	0.414724	C16=0.40;C30=0.60	C9+C20	0.501093	C9=0.44;C20=0.56	C11+C29	0.539223	C11=0.26;C29=0.74
C15+C19	0.305277	C15=0.00;C19=1.00	C7+C29	0.672615	C7=0.23;C29=0.77	C6+C21	0.436963	C6=0.44;C21=0.56	C24+C28	0.577097	C24=0.74;C28=0.26	C17+C23	0.596518	C17=0.28;C23=0.72	C4+C25	0.649427	C4=0.16;C25=0.84	C20+C21	0.374616	C20=0.51;C21=0.49	C23+C26	0.664435	C23=0.25;C26=0.75	C14+C27	0.566107	C14=0.93;C27=0.07	C18+C26	0.412841	C18=0.39;C26=0.61	C14+C26	0.500154	C14=0.72;C26=0.28	C4+C29	0.537034	C4=0.80;C29=0.20
C19+C23	0.305277	C19=1.00;C23=0.00	C14+C23	0.67136	C14=0.86;C23=0.14	C4+C21	0.431222	C4=0.48;C21=0.52	C14+C19	0.576787	C14=0.36;C19=0.64	C11+C22	0.5944	C11=0.67;C22=0.33	C2+C3	0.649231	C2=0.06;C3=0.94	C21+C30	0.362828	C21=0.58;C30=0.42	C19+C27	0.663676	C19=0.87;C27=0.13	C11+C24	0.565913	C11=0.62;C24=0.38	C10+C11	0.411702	C10=0.58;C11=0.42	C18+C20	0.499873	C18=0.30;C20=0.70	C17+C29	0.536065	C17=0.25;C29=0.75
C8+C10	0.304047	C8=0.91;C10=0.09	C20+C26	0.670632	C20=0.49;C26=0.51	C21+C29	0.431058	C21=0.56;C29=0.44	C19+C21	0.575789	C19=0.72;C21=0.28	C6+C24	0.593588	C6=0.49;C24=0.51	C30	0.649012	C30=1	C21+C24	0.362125	C21=0.59;C24=0.41	C14+C21	0.662944	C14=0.61;C21=0.39	C11+C18	0.564854	C11=0.67;C18=0.33	C3+C25	0.411346	C3=0.11;C25=0.89	C7+C12	0.499548	C7=0.37;C12=0.63	C4+C18	0.536021	C4=0.88;C18=0.12
C8+C17	0.304035	C8=0.90;C17=0.10	C3+C28	0.669914	C3=0.91;C28=0.09	C14+C21	0.425645	C14=0.39;C21=0.61	C17+C24	0.57446	C17=0.25;C24=0.75	C14+C22	0.591452	C14=0.73;C22=0.27	C2+C30	0.649012	C2=0.00;C30=1.00	C19+C21	0.361757	C19=0.42;C21=0.58	C6+C24	0.662858	C6=0.42;C24=0.58	C2+C8	0.563269	C2=0.06;C8=0.94	C4+C25	0.411311	C4=0.07;C25=0.93	C6+C18	0.49913	C6=0.63;C18=0.37	C18+C28	0.535696	C18=0.62;C28=0.38
C8+C14	0.303792	C8=0.84;C14=0.16	C14+C27	0.668487	C14=0.90;C27=0.10	C18+C21	0.421771	C18=0.35;C21=0.65	C18+C21	0.571607	C18=0.60;C21=0.40	C7+C12	0.590418	C7=0.24;C12=0.76	C7+C30	0.649012	C7=0.00;C30=1.00	C10+C19	0.354167	C10=0.39;C19=0.61	C18+C22	0.659659	C18=0.72;C22=0.28	C14+C24	0.56323	C14=0.90;C24=0.10	C25+C28	0.410654	C25=0.98;C28=0.02	C14+C18	0.498954	C14=0.76;C18=0.24	C4+C22	0.53506	C4=0.94;C22=0.06
C8+C26	0.303559	C8=0.83;C26=0.17	C19+C30	0.668257	C19=0.63;C30=0.37	C1+C30	0.412195	C1=0.48;C30=0.52	C22+C30	0.571578	C22=0.39;C30=0.61	C18+C20	0.587269	C18=0.31;C20=0.69	C11+C30	0.649012	C11=0.00;C30=1.00	C4+C10	0.353789	C4=0.70;C10=0.30	C14+C30	0.65854	C14=0.52;C30=0.48	C13+C14	0.562655	C13=0.03;C14=0.97	C16+C25	0.410627	C16=0.05;C25=0.95	C20+C22	0.498358	C20=0.77;C22=0.23	C4	0.532123	C4=1
C24+C26	0.301682	C24=0.63;C26=0.37	C17+C29	0.667487	C17=0.26;C29=0.74	C1+C20	0.411453	C1=0.46;C20=0.54	C19+C27	0.569695	C19=0.84;C27=0.16	C11+C27	0.58612	C11=0.74;C27=0.26	C10+C25	0.648392	C10=0.06;C25=0.94	C10+C30	0.350804	C10=0.40;C30=0.60	C6+C26	0.658352	C6=0.35;C26=0.65	C10+C14	0.561932	C10=0.03;C14=0.97	C12+C25	0.410392	C12=0.02;C25=0.98	C7+C15	0.497305	C7=0.49;C15=0.51	C4+C24	0.532123	C4=1.00;C24=0.00
C8+C27	0.301471	C8=0.93;C27=0.07	C12+C20	0.666582	C12=0.52;C20=0.48	C15+C21	0.407713	C15=0.32;C21=0.68	C14+C18	0.569322	C14=0.49;C18=0.51	C13+C23	0.586077	C13=0.17;C23=0.83	C18+C25	0.648059	C18=0.09;C25=0.91	C14+C21	0.350464	C14=0.35;C21=0.65	C19+C28	0.657775	C19=0.86;C28=0.14	C14+C18	0.561439	C14=0.99;C18=0.01	C13+C25	0.410364	C13=0.01;C25=0.99	C14+C27	0.496847	C14=0.87;C27=0.13	C2+C29	0.530874	C2=0.17;C29=0.83
C8+C15	0.30073	C8=0.90;C15=0.10	C21+C30	0.665497	C21=0.36;C30=0.64	C21+C22	0.405562	C21=0.74;C22=0.26	C17+C20	0.56866	C17=0.23;C20=0.77	C15+C24	0.585788	C15=0.46;C24=0.54	C14+C18	0.647684	C14=0.89;C18=0.11	C21+C22	0.350363	C21=0.72;C22=0.28	C12+C28	0.657378	C12=0.97;C28=0.03	C14	0.561386	C14=1	C25	0.410278	C25=1	C7+C18	0.496198	C7=0.48;C18=0.52	C10+C13	0.530105	C10=0.39;C13=0.61
C8+C9	0.299929	C8=0.81;C9=0.19	C3+C4	0.664917	C3=0.83;C4=0.17	C21+C24	0.405337	C21=0.66;C24=0.34	C20+C28	0.568325	C20=0.77;C28=0.23	C20+C29	0.584725	C20=0.62;C29=0.38	C15+C24	0.647578	C15=0.67;C24=0.33	C1+C21	0.34823	C1=0.33;C21=0.67	C12+C17	0.656887	C12=0.98;C17=0.02	C11+C23	0.561277	C11=0.47;C23=0.53	C22+C25	0.410278	C22=0.00;C25=1.00	C9+C29	0.495992	C9=0.43;C29=0.57	C28+C30	0.528753	C28=0.33;C30=0.67
C23+C24	0.29988	C23=0.23;C24=0.77	C11+C12	0.663495	C11=0.27;C12=0.73	C20+C30	0.404659	C20=0.53;C30=0.47	C23+C24	0.56599	C23=0.23;C24=0.77	C2+C23	0.584711	C2=0.16;C23=0.84	C10+C14	0.647401	C10=0.06;C14=0.94	C6+C21	0.344859	C6=0.33;C21=0.67	C12	0.656568	C12=1	C2+C23	0.559762	C2=0.15;C23=0.85	C25+C27	0.410278	C25=1.00;C27=0.00	C14+C17	0.494962	C14=0.85;C17=0.15	C17+C19	0.528383	C17=0.26;C19=0.74
C8+C20	0.299658	C8=0.87;C20=0.13	C13+C14	0.663148	C13=0.05;C14=0.95	C10+C30	0.403414	C10=0.28;C30=0.72	C1+C24	0.565596	C1=0.30;C24=0.70	C1+C12	0.584072	C1=0.32;C12=0.68	C3+C10	0.64705	C3=0.94;C10=0.06	C10+C29	0.344797	C10=0.35;C29=0.65	C12+C21	0.656568	C12=1.00;C21=0.00	C7+C23	0.559392	C7=0.23;C23=0.77	C10+C12	0.408758	C10=0.43;C12=0.57	C22+C29	0.493928	C22=0.23;C29=0.77	C21+C30	0.526675	C21=0.40;C30=0.60
C6+C8	0.297869	C6=0.08;C8=0.92	C2+C3	0.662788	C2=0.04;C3=0.96	C1+C4	0.402219	C1=0.51;C4=0.49	C6+C24	0.563771	C6=0.31;C24=0.69	C14+C27	0.583819	C14=0.80;C27=0.20	C17+C25	0.645003	C17=0.05;C25=0.95	C18+C20	0.34409	C18=0.37;C20=0.63	C12+C26	0.656568	C12=1.00;C26=0.00	C3+C29	0.558623	C3=0.85;C29=0.15	C12+C30	0.408595	C12=0.30;C30=0.70	C12+C25	0.493866	C12=0.20;C25=0.80	C13+C23	0.525731	C13=0.59;C23=0.41
C8+C21	0.296987	C8=0.94;C21=0.06	C3+C24	0.662427	C3=0.89;C24=0.11	C10+C20	0.400909	C10=0.25;C20=0.75	C20+C27	0.563115	C20=0.83;C27=0.17	C7+C15	0.582814	C7=0.34;C15=0.66	C14	0.643877	C14=1	C20+C29	0.341878	C20=0.55;C29=0.45	C19+C30	0.656423	C19=0.74;C30=0.26	C17+C23	0.557752	C17=0.21;C23=0.79	C7+C10	0.402136	C7=0.37;C10=0.63	C9+C25	0.493758	C9=0.22;C25=0.78	C7+C29	0.52068	C7=0.19;C29=0.81
C8+C28	0.296083	C8=0.97;C28=0.03	C15+C17	0.660573	C15=0.68;C17=0.32	C21+C27	0.39961	C21=0.81;C27=0.19	C10+C19	0.561963	C10=0.14;C19=0.86	C14+C20	0.582541	C14=0.48;C20=0.52	C7+C12	0.643164	C7=0.24;C12=0.76	C21+C27	0.339445	C21=0.81;C27=0.19	C1+C20	0.65635	C1=0.37;C20=0.63	C4+C26	0.557615	C4=0.40;C26=0.60	C10+C23	0.401953	C10=0.63;C23=0.37	C6+C14	0.49281	C6=0.32;C14=0.68	C23+C29	0.520005	C23=0.21;C29=0.79
C8+C18	0.295454	C8=0.97;C18=0.03	C2+C25	0.659858	C2=0.05;C25=0.95	C29+C30	0.397881	C29=0.45;C30=0.55	C18+C23	0.558341	C18=0.70;C23=0.30	C6+C7	0.582342	C6=0.68;C7=0.32	C25+C28	0.642087	C25=0.97;C28=0.03	C4+C20	0.33792	C4=0.50;C20=0.50	C9	0.654863	C9=1	C9+C26	0.555007	C9=0.49;C26=0.51	C17+C30	0.401694	C17=0.14;C30=0.86	C6+C20	0.491063	C6=0.41;C20=0.59	C10+C19	0.51958	C10=0.20;C19=0.80
C8+C29	0.295308	C8=0.99;C29=0.01	C10+C29	0.659537	C10=0.23;C29=0.77	C6+C30	0.396854	C6=0.46;C30=0.54	C7+C20	0.55815	C7=0.18;C20=0.82	C12+C29	0.581825	C12=0.61;C29=0.39	C13+C25	0.642075	C13=0.02;C25=0.98	C15+C21	0.33397	C15=0.25;C21=0.75	C9+C17	0.654863	C9=1.00;C17=0.00	C15+C21	0.554912	C15=0.63;C21=0.37	C4+C10	0.398961	C4=0.57;C10=0.43	C1+C26	0.490811	C1=0.70;C26=0.30	C20+C30	0.518369	C20=0.49;C30=0.51
C8	0.295292	C8=1	C14	0.658911	C14=1	C7+C21	0.395963	C7=0.18;C21=0.82	C7+C24	0.557147	C7=0.20;C24=0.80	C4+C27	0.581791	C4=0.87;C27=0.13	C15+C22	0.641798	C15=0.79;C22=0.21	C20+C22	0.333323	C20=0.74;C22=0.26	C9+C28	0.654863	C9=1.00;C28=0.00	C2+C3	0.55475	C2=0.04;C3=0.96	C28+C30	0.396597	C28=0.10;C30=0.90	C14+C21	0.490459	C14=0.84;C21=0.16	C19+C20	0.51831	C19=0.57;C20=0.43
C4+C8	0.295292	C4=0.00;C8=1.00	C4+C20	0.657314	C4=0.49;C20=0.51	C11+C21	0.395409	C11=0.21;C21=0.79	C11+C20	0.556876	C11=0.22;C20=0.78	C7+C23	0.581771	C7=0.23;C23=0.77	C25	0.641094	C25=1	C6+C10	0.330833	C6=0.53;C10=0.47	C2+C19	0.652922	C2=0.07;C19=0.93	C12+C29	0.554337	C12=0.64;C29=0.36	C10+C24	0.396526	C10=0.50;C24=0.50	C1+C27	0.488577	C1=0.86;C27=0.14	C13+C22	0.51621	C13=0.57;C22=0.43
C8+C22	0.295292	C8=1.00;C22=0.00	C23+C26	0.656633	C23=0.24;C26=0.76	C1+C19	0.393682	C1=0.53;C19=0.47	C11+C26	0.555761	C11=0.29;C26=0.71	C14+C21	0.581732	C14=0.69;C21=0.31	C22+C25	0.641094	C22=0.00;C25=1.00	C10+C22	0.328136	C10=0.56;C22=0.44	C13+C19	0.652762	C13=0.08;C19=0.92	C23+C28	0.553567	C23=0.81;C28=0.19	C7+C26	0.394131	C7=0.26;C26=0.74	C13+C14	0.488561	C13=0.08;C14=0.92	C1+C24	0.514264	C1=0.36;C24=0.64
C10+C24	0.29367	C10=0.20;C24=0.80	C3+C27	0.656569	C3=0.98;C27=0.02	C1+C10	0.38866	C1=0.74;C10=0.26	C13+C19	0.555201	C13=0.10;C19=0.90	C12+C18	0.580981	C12=0.69;C18=0.31	C25+C27	0.641094	C25=1.00;C27=0.00	C29+C30	0.327811	C29=0.57;C30=0.43	C15+C19	0.65273	C15=0.16;C19=0.84	C3+C10	0.553206	C3=0.95;C10=0.05	C22+C30	0.39355	C22=0.07;C30=0.93	C26+C29	0.48814	C26=0.31;C29=0.69	C20+C28	0.513635	C20=0.68;C28=0.32
C17+C24	0.291446	C17=0.21;C24=0.79	C3	0.655171	C3=1	C2+C21	0.388242	C2=0.11;C21=0.89	C6+C18	0.553051	C6=0.39;C18=0.61	C20+C22	0.580873	C20=0.77;C22=0.23	C10+C15	0.637542	C10=0.16;C15=0.84	C7+C21	0.326719	C7=0.13;C21=0.87	C17+C19	0.651566	C17=0.10;C19=0.90	C10+C11	0.551525	C10=0.19;C11=0.81	C2+C10	0.393185	C2=0.27;C10=0.73	C16+C18	0.487624	C16=0.79;C18=0.21	C22+C29	0.512257	C22=0.22;C29=0.78
C14+C24	0.289673	C14=0.31;C24=0.69	C3+C13	0.655171	C3=1.00;C13=0.00	C1+C22	0.388151	C1=0.71;C22=0.29	C18+C28	0.552749	C18=0.68;C28=0.32	C24+C26	0.579664	C24=0.51;C26=0.49	C9+C26	0.636473	C9=0.51;C26=0.49	C19+C29	0.326408	C19=0.45;C29=0.55	C10+C20	0.649796	C10=0.21;C20=0.79	C22+C23	0.551301	C22=0.18;C23=0.82	C13+C30	0.392826	C13=0.03;C30=0.97	C6+C22	0.487545	C6=0.72;C22=0.28	C1+C29	0.511932	C1=0.28;C29=0.72
C20+C24	0.28735	C20=0.30;C24=0.70	C3+C22	0.655171	C3=1.00;C22=0.00	C10+C19	0.387745	C10=0.29;C19=0.71	C17+C18	0.550917	C17=0.31;C18=0.69	C11+C23	0.579521	C11=0.41;C23=0.59	C15+C17	0.636382	C15=0.82;C17=0.18	C11+C21	0.326316	C11=0.15;C21=0.85	C20+C22	0.647551	C20=0.75;C22=0.25	C8+C17	0.550485	C8=0.96;C17=0.04	C27+C30	0.392781	C27=0.04;C30=0.96	C2+C14	0.487392	C2=0.07;C14=0.93	C11+C18	0.511273	C11=0.34;C18=0.66
C24+C27	0.287215	C24=0.83;C27=0.17	C7+C15	0.655044	C7=0.28;C15=0.72	C21+C23	0.387724	C21=0.84;C23=0.16	C13+C20	0.55006	C13=0.12;C20=0.88	C4+C28	0.579305	C4=0.85;C28=0.15	C2+C20	0.635753	C2=0.13;C20=0.87	C4+C30	0.32597	C4=0.63;C30=0.37	C14+C22	0.646864	C14=0.71;C22=0.29	C2+C25	0.548417	C2=0.06;C25=0.94	C30	0.391688	C30=1	C14+C28	0.485831	C14=0.91;C28=0.09	C2+C19	0.511075	C2=0.16;C19=0.84
C21+C24	0.279942	C21=0.20;C24=0.80	C28+C29	0.654527	C28=0.24;C29=0.76	C1+C29	0.387453	C1=0.57;C29=0.43	C19+C30	0.549863	C19=0.74;C30=0.26	C4+C17	0.578696	C4=0.85;C17=0.15	C3+C27	0.635185	C3=0.97;C27=0.03	C13+C21	0.325324	C13=0.09;C21=0.91	C11+C24	0.645221	C11=0.31;C24=0.69	C7+C9	0.548402	C7=0.23;C9=0.77	C2+C30	0.391688	C2=0.00;C30=1.00	C25+C26	0.485659	C25=0.91;C26=0.09	C13+C27	0.510103	C13=0.65;C27=0.35
C6+C24	0.27879	C6=0.20;C24=0.80	C24+C30	0.654256	C24=0.39;C30=0.61	C6+C10	0.385224	C6=0.70;C10=0.30	C20+C21	0.549025	C20=0.76;C21=0.24	C2+C4	0.578548	C2=0.09;C4=0.91	C24+C26	0.63477	C24=0.34;C26=0.66	C1+C4	0.324709	C1=0.32;C4=0.68	C7+C19	0.643091	C7=0.02;C19=0.98	C8+C28	0.548372	C8=0.98;C28=0.02	C7+C30	0.391688	C7=0.00;C30=1.00	C17+C25	0.485513	C17=0.05;C25=0.95	C17+C24	0.509202	C17=0.28;C24=0.72
C15+C24	0.27712	C15=0.17;C24=0.83	C7+C26	0.653551	C7=0.22;C26=0.78	C4+C30	0.383477	C4=0.46;C30=0.54	C24+C27	0.547747	C24=0.83;C27=0.17	C20+C27	0.578404	C20=0.82;C27=0.18	C3+C17	0.634522	C3=0.97;C17=0.03	C2+C21	0.324119	C2=0.08;C21=0.92	C19	0.64291	C19=1	C8+C10	0.548049	C8=0.99;C10=0.01	C11+C30	0.391688	C11=0.00;C30=1.00	C2+C25	0.485263	C2=0.03;C25=0.97	C1+C18	0.50809	C1=0.41;C18=0.59
C24+C28	0.276834	C24=0.86;C28=0.14	C12+C24	0.651674	C12=0.65;C24=0.35	C1+C18	0.383468	C1=0.67;C18=0.33	C1+C19	0.547073	C1=0.16;C19=0.84	C11+C28	0.575875	C11=0.72;C28=0.28	C3+C18	0.634279	C3=0.96;C18=0.04	C21+C23	0.323418	C21=0.89;C23=0.11	C11+C19	0.64291	C11=0.00;C19=1.00	C23+C27	0.547941	C23=0.89;C27=0.11	C23+C30	0.391688	C23=0.00;C30=1.00	C1+C17	0.48475	C1=0.85;C17=0.15	C19+C22	0.507427	C19=0.78;C22=0.22
C22+C24	0.274683	C22=0.13;C24=0.87	C15+C24	0.650155	C15=0.56;C24=0.44	C20+C22	0.382118	C20=0.75;C22=0.25	C6+C19	0.543757	C6=0.14;C19=0.86	C10+C11	0.575579	C10=0.23;C11=0.77	C3+C24	0.633478	C3=0.97;C24=0.03	C10+C15	0.322998	C10=0.53;C15=0.47	C19+C23	0.64291	C19=1.00;C23=0.00	C8	0.547853	C8=1	C7+C9	0.38882	C7=0.22;C9=0.78	C10+C25	0.483363	C10=0.02;C25=0.98	C27+C29	0.507355	C27=0.16;C29=0.84
C1+C4	0.273079	C1=0.36;C4=0.64	C19+C22	0.649403	C19=0.88;C22=0.12	C19+C20	0.381412	C19=0.42;C20=0.58	C14+C20	0.543535	C14=0.31;C20=0.69	C14+C29	0.571936	C14=0.63;C29=0.37	C3+C22	0.633433	C3=0.98;C22=0.02	C20+C30	0.322591	C20=0.65;C30=0.35	C7+C26	0.642748	C7=0.19;C26=0.81	C4+C8	0.547853	C4=0.00;C8=1.00	C9+C26	0.384943	C9=0.55;C26=0.45	C21+C25	0.483168	C21=0.03;C25=0.97	C7+C13	0.506851	C7=0.36;C13=0.64
C18+C24	0.270196	C18=0.10;C24=0.90	C15+C28	0.649114	C15=0.70;C28=0.30	C13+C21	0.381255	C13=0.09;C21=0.91	C10+C20	0.542598	C10=0.13;C20=0.87	C15+C29	0.571447	C15=0.48;C29=0.52	C3+C4	0.633325	C3=0.96;C4=0.04	C20+C24	0.321894	C20=0.67;C24=0.33	C20+C21	0.642081	C20=0.68;C21=0.32	C8+C13	0.547853	C8=1.00;C13=0.00	C4+C26	0.382739	C4=0.44;C26=0.56	C13+C25	0.482856	C13=0.01;C25=0.99	C15+C29	0.506799	C15=0.24;C29=0.76
C24	0.269153	C24=1	C25	0.648912	C25=1	C20+C29	0.380991	C20=0.62;C29=0.38	C2+C19	0.542457	C2=0.05;C19=0.95	C11+C17	0.57012	C11=0.75;C17=0.25	C4+C20	0.633319	C4=0.36;C20=0.64	C10+C24	0.321653	C10=0.46;C24=0.54	C22+C26	0.641795	C22=0.23;C26=0.77	C8+C18	0.547853	C8=1.00;C18=0.00	C24+C26	0.382478	C24=0.37;C26=0.63	C25	0.482755	C25=1	C6+C29	0.505804	C6=0.26;C29=0.74
C4+C24	0.269153	C4=0.00;C24=1.00	C13+C25	0.648912	C13=0.00;C25=1.00	C18+C30	0.3783	C18=0.33;C30=0.67	C14+C30	0.541843	C14=0.50;C30=0.50	C14+C28	0.568978	C14=0.79;C28=0.21	C3	0.632797	C3=1	C18+C19	0.320954	C18=0.46;C19=0.54	C23+C24	0.639806	C23=0.28;C24=0.72	C8+C22	0.547853	C8=1.00;C22=0.00	C10+C18	0.381551	C10=0.56;C18=0.44	C22+C25	0.482755	C22=0.00;C25=1.00	C17+C18	0.505257	C17=0.33;C18=0.67
C24+C29	0.269153	C24=1.00;C29=0.00	C22+C25	0.648912	C22=0.00;C25=1.00	C4+C6	0.378165	C4=0.50;C6=0.50	C15+C24	0.541552	C15=0.23;C24=0.77	C14+C18	0.568122	C14=0.72;C18=0.28	C3+C13	0.632797	C3=1.00;C13=0.00	C1+C10	0.320102	C1=0.50;C10=0.50	C21+C30	0.638651	C21=0.40;C30=0.60	C8+C24	0.547853	C8=1.00;C24=0.00	C18+C21	0.380559	C18=0.50;C21=0.50	C25+C27	0.482755	C25=1.00;C27=0.00	C11+C24	0.503248	C11=0.28;C24=0.72
C12+C18	0.267138	C12=0.59;C18=0.41	C25+C27	0.648912	C25=1.00;C27=0.00	C1+C27	0.378059	C1=0.80;C27=0.20	C1+C18	0.540852	C1=0.36;C18=0.64	C14+C17	0.566735	C14=0.80;C17=0.20	C3+C28	0.632797	C3=1.00;C28=0.00	C4+C19	0.319487	C4=0.62;C19=0.38	C1+C30	0.636079	C1=0.44;C30=0.56	C8+C27	0.547853	C8=1.00;C27=0.00	C11+C26	0.378151	C11=0.27;C26=0.73	C25+C28	0.482755	C25=1.00;C28=0.00	C19+C27	0.502259	C19=0.84;C27=0.16
C12+C29	0.266547	C12=0.50;C29=0.50	C17+C20	0.648714	C17=0.25;C20=0.75	C19+C29	0.377251	C19=0.54;C29=0.46	C7+C18	0.540478	C7=0.25;C18=0.75	C6+C18	0.566714	C6=0.60;C18=0.40	C7+C9	0.631958	C7=0.23;C9=0.77	C18+C30	0.319433	C18=0.47;C30=0.53	C18+C27	0.634044	C18=0.83;C27=0.17	C8+C29	0.547853	C8=1.00;C29=0.00	C10+C17	0.377723	C10=0.71;C17=0.29	C10+C14	0.482263	C10=0.00;C14=1.00	C19+C30	0.501873	C19=0.59;C30=0.41
C23+C29	0.265472	C23=0.29;C29=0.71	C19+C27	0.645887	C19=0.93;C27=0.07	C21	0.375131	C21=1	C18+C24	0.540225	C18=0.37;C24=0.63	C15+C18	0.566569	C15=0.57;C18=0.43	C20+C24	0.630878	C20=0.73;C24=0.27	C20+C27	0.318928	C20=0.83;C27=0.17	C14+C20	0.633251	C14=0.44;C20=0.56	C3+C27	0.546713	C3=0.99;C27=0.01	C3+C26	0.377048	C3=0.56;C26=0.44	C14	0.482259	C14=1	C14+C29	0.499367	C14=0.26;C29=0.74
C9+C29	0.264903	C9=0.56;C29=0.44	C20+C24	0.645884	C20=0.64;C24=0.36	C1+C24	0.374993	C1=0.67;C24=0.33	C15+C19	0.53948	C15=0.05;C19=0.95	C23	0.564577	C23=1	C11+C21	0.630759	C11=0.47;C21=0.53	C21	0.318822	C21=1	C15+C26	0.63298	C15=0.27;C26=0.73	C3+C17	0.546634	C3=0.99;C17=0.01	C2+C26	0.375579	C2=0.17;C26=0.83	C14+C15	0.482259	C14=1.00;C15=0.00	C6+C18	0.499242	C6=0.40;C18=0.60
C4+C9	0.264511	C4=0.48;C9=0.52	C2+C19	0.645791	C2=0.06;C19=0.94	C6+C29	0.373885	C6=0.54;C29=0.46	C7+C19	0.539186	C7=0.02;C19=0.98	C4+C13	0.56404	C4=0.93;C13=0.07	C13+C15	0.629891	C13=0.11;C15=0.89	C4+C6	0.317624	C4=0.68;C6=0.32	C2+C18	0.632453	C2=0.14;C18=0.86	C3	0.546497	C3=1	C9+C11	0.374889	C9=0.78;C11=0.22	C1+C6	0.481227	C1=0.68;C6=0.32	C2+C18	0.497988	C2=0.22;C18=0.78
C1+C9	0.263759	C1=0.34;C9=0.66	C4+C21	0.645682	C4=0.65;C21=0.35	C20+C27	0.372472	C20=0.83;C27=0.17	C19	0.538847	C19=1	C1+C20	0.563667	C1=0.26;C20=0.74	C15+C28	0.629047	C15=0.84;C28=0.16	C19+C20	0.31629	C19=0.34;C20=0.66	C7+C20	0.63175	C7=0.19;C20=0.81	C3+C4	0.546497	C3=1.00;C4=0.00	C9+C18	0.373105	C9=0.70;C18=0.30	C1+C15	0.480603	C1=0.82;C15=0.18	C10+C29	0.497988	C10=0.15;C29=0.85
C4+C12	0.263039	C4=0.55;C12=0.45	C7+C20	0.645639	C7=0.21;C20=0.79	C18+C20	0.372169	C18=0.27;C20=0.73	C11+C19	0.538847	C11=0.00;C19=1.00	C20+C26	0.563228	C20=0.66;C26=0.34	C15+C27	0.628355	C15=0.88;C27=0.12	C1+C20	0.315869	C1=0.27;C20=0.73	C11+C20	0.629864	C11=0.23;C20=0.77	C3+C13	0.546497	C3=1.00;C13=0.00	C9+C21	0.371556	C9=0.70;C21=0.30	C1+C13	0.479207	C1=0.92;C13=0.08	C10+C30	0.497621	C10=0.22;C30=0.78
C1+C12	0.262943	C1=0.40;C12=0.60	C12+C23	0.642739	C12=0.78;C23=0.22	C15+C30	0.371768	C15=0.33;C30=0.67	C19+C23	0.538847	C19=1.00;C23=0.00	C4+C10	0.562839	C4=0.92;C10=0.08	C7+C29	0.626906	C7=0.30;C29=0.70	C10+C14	0.315303	C10=0.50;C14=0.50	C1+C14	0.628771	C1=0.39;C14=0.61	C3+C18	0.546497	C3=1.00;C18=0.00	C2+C9	0.371157	C2=0.14;C9=0.86	C15+C20	0.478562	C15=0.23;C20=0.77	C2+C20	0.496611	C2=0.19;C20=0.81
C1+C18	0.262844	C1=0.49;C18=0.51	C15+C21	0.642256	C15=0.61;C21=0.39	C6+C22	0.371148	C6=0.70;C22=0.30	C2+C20	0.538743	C2=0.09;C20=0.91	C2+C14	0.562019	C2=0.12;C14=0.88	C20+C22	0.625352	C20=0.83;C22=0.17	C4+C15	0.311434	C4=0.73;C15=0.27	C18+C24	0.627274	C18=0.60;C24=0.40	C3+C22	0.546497	C3=1.00;C22=0.00	C10+C22	0.369983	C10=0.77;C22=0.23	C1+C21	0.478499	C1=0.86;C21=0.14	C1+C19	0.495715	C1=0.25;C19=0.75
C12+C14	0.262788	C12=0.58;C14=0.42	C7+C19	0.642166	C7=0.06;C19=0.94	C15+C20	0.370681	C15=0.28;C20=0.72	C14+C28	0.537344	C14=0.69;C28=0.31	C13+C14	0.561881	C13=0.13;C14=0.87	C18+C26	0.625234	C18=0.28;C26=0.72	C10+C27	0.311429	C10=0.69;C27=0.31	C10+C30	0.626813	C10=0.26;C30=0.74	C3+C24	0.546497	C3=1.00;C24=0.00	C10+C27	0.369266	C10=0.82;C27=0.18	C1+C2	0.478107	C1=0.93;C2=0.07	C6+C24	0.492921	C6=0.33;C24=0.67
C9+C14	0.262578	C9=0.64;C14=0.36	C18+C21	0.641339	C18=0.53;C21=0.47	C6+C19	0.370676	C6=0.50;C19=0.50	C1+C20	0.537086	C1=0.18;C20=0.82	C4+C22	0.559796	C4=0.91;C22=0.09	C18+C20	0.625208	C18=0.21;C20=0.79	C10+C18	0.310354	C10=0.49;C18=0.51	C15+C24	0.624692	C15=0.34;C24=0.66	C3+C28	0.546497	C3=1.00;C28=0.00	C10+C13	0.366752	C10=0.87;C13=0.13	C12+C20	0.477212	C12=0.32;C20=0.68	C20+C21	0.492307	C20=0.62;C21=0.38
C1+C29	0.258022	C1=0.39;C29=0.61	C13+C19	0.640838	C13=0.03;C19=0.97	C6+C20	0.370167	C6=0.39;C20=0.61	C15+C18	0.534147	C15=0.32;C18=0.68	C6+C20	0.559488	C6=0.34;C20=0.66	C10+C20	0.621863	C10=0.13;C20=0.87	C22+C29	0.308118	C22=0.28;C29=0.72	C18+C28	0.623962	C18=0.82;C28=0.18	C13+C23	0.544305	C13=0.06;C23=0.94	C10+C28	0.363572	C10=0.87;C28=0.13	C1+C28	0.477012	C1=0.91;C28=0.09	C17+C30	0.492143	C17=0.26;C30=0.74
C9+C18	0.257189	C9=0.65;C18=0.35	C19	0.639376	C19=1	C1+C14	0.369461	C1=0.68;C14=0.32	C20+C23	0.533733	C20=0.88;C23=0.12	C11+C13	0.559393	C11=0.85;C13=0.15	C4+C11	0.618755	C4=0.62;C11=0.38	C15+C20	0.306368	C15=0.18;C20=0.82	C2+C26	0.619969	C2=0.12;C26=0.88	C24+C25	0.54355	C24=0.11;C25=0.89	C23+C26	0.363505	C23=0.21;C26=0.79	C20+C27	0.475727	C20=0.88;C27=0.12	C18+C23	0.49028	C18=0.72;C23=0.28
C18+C23	0.25662	C18=0.64;C23=0.36	C11+C19	0.639376	C11=0.00;C19=1.00	C14+C30	0.369306	C14=0.37;C30=0.63	C23+C26	0.533464	C23=0.23;C26=0.77	C2+C20	0.559179	C2=0.11;C20=0.89	C21+C29	0.617787	C21=0.42;C29=0.58	C6+C18	0.304889	C6=0.47;C18=0.53	C17+C18	0.619908	C17=0.16;C18=0.84	C11+C17	0.5433	C11=0.82;C17=0.18	C7+C18	0.362536	C7=0.36;C18=0.64	C1+C10	0.473748	C1=0.99;C10=0.01	C14+C19	0.489806	C14=0.24;C19=0.76
C4+C26	0.256341	C4=0.63;C26=0.37	C19+C23	0.639376	C19=1.00;C23=0.00	C4+C20	0.368363	C4=0.37;C20=0.63	C14+C17	0.533274	C14=0.70;C17=0.30	C7+C24	0.558851	C7=0.30;C24=0.70	C4+C12	0.617141	C4=0.41;C12=0.59	C13+C20	0.304872	C13=0.08;C20=0.92	C6+C30	0.619691	C6=0.42;C30=0.58	C23	0.54237	C23=1	C10	0.361528	C10=1	C1	0.473677	C1=1	C2+C24	0.488944	C2=0.18;C24=0.82
C9+C23	0.255912	C9=0.77;C23=0.23	C28+C30	0.638119	C28=0.25;C30=0.75	C6+C18	0.367728	C6=0.65;C18=0.35	C11+C22	0.532022	C11=0.45;C22=0.55	C6+C29	0.558837	C6=0.52;C29=0.48	C15	0.616547	C15=1	C6+C29	0.303777	C6=0.36;C29=0.64	C20+C27	0.619519	C20=0.85;C27=0.15	C11+C28	0.541664	C11=0.83;C28=0.17	C9+C23	0.360405	C9=0.83;C23=0.17	C17+C29	0.472202	C17=0.15;C29=0.85	C15+C18	0.48812	C15=0.34;C18=0.66
C10+C12	0.255372	C10=0.25;C12=0.75	C7+C12	0.638016	C7=0.20;C12=0.80	C1+C15	0.366591	C1=0.73;C15=0.27	C7+C26	0.530298	C7=0.20;C26=0.80	C20+C21	0.55757	C20=0.77;C21=0.23	C13+C20	0.616359	C13=0.09;C20=0.91	C1+C18	0.303438	C1=0.46;C18=0.54	C15+C20	0.618766	C15=0.25;C20=0.75	C11+C22	0.540828	C11=0.83;C22=0.17	C3+C21	0.359993	C3=0.71;C21=0.29	C21+C29	0.472095	C21=0.19;C29=0.81	C17+C20	0.488086	C17=0.27;C20=0.73
C18+C26	0.254817	C18=0.49;C26=0.51	C17+C30	0.637978	C17=0.25;C30=0.75	C1+C11	0.365997	C1=0.81;C11=0.19	C15+C20	0.530121	C15=0.12;C20=0.88	C13+C20	0.557418	C13=0.11;C20=0.89	C17+C20	0.615373	C17=0.13;C20=0.87	C7+C20	0.30291	C7=0.09;C20=0.91	C2+C20	0.618749	C2=0.12;C20=0.88	C10+C25	0.53986	C10=0.04;C25=0.96	C9+C24	0.358829	C9=0.72;C24=0.28	C7+C26	0.471985	C7=0.46;C26=0.54	C14+C24	0.484139	C14=0.35;C24=0.65
C26+C29	0.254171	C26=0.41;C29=0.59	C20+C21	0.63786	C20=0.69;C21=0.31	C22+C30	0.365995	C22=0.24;C30=0.76	C10+C24	0.528441	C10=0.13;C24=0.87	C14+C15	0.555677	C14=0.71;C15=0.29	C9+C29	0.615094	C9=0.60;C29=0.40	C1+C29	0.302425	C1=0.35;C29=0.65	C26+C27	0.618686	C26=0.86;C27=0.14	C4+C25	0.539755	C4=0.11;C25=0.89	C4+C9	0.358332	C4=0.34;C9=0.66	C27+C29	0.470885	C27=0.12;C29=0.88	C18+C29	0.483949	C18=0.24;C29=0.76
C4+C23	0.253519	C4=0.77;C23=0.23	C11+C20	0.637753	C11=0.26;C20=0.74	C1+C7	0.363374	C1=0.86;C7=0.14	C6+C22	0.528025	C6=0.51;C22=0.49	C10+C20	0.555468	C10=0.13;C20=0.87	C20+C27	0.614785	C20=0.90;C27=0.10	C2+C20	0.302075	C2=0.06;C20=0.94	C7+C14	0.618518	C7=0.20;C14=0.80	C18+C25	0.538207	C18=0.04;C25=0.96	C3+C7	0.356585	C3=0.81;C7=0.19	C16+C22	0.469834	C16=0.88;C22=0.12	C7+C18	0.48382	C7=0.25;C18=0.75
C4+C14	0.25188	C4=0.64;C14=0.36	C11+C18	0.636869	C11=0.40;C18=0.60	C7+C20	0.362972	C7=0.15;C20=0.85	C18+C27	0.527941	C18=0.78;C27=0.22	C17+C20	0.554635	C17=0.16;C20=0.84	C20+C28	0.608438	C20=0.91;C28=0.09	C6+C20	0.299953	C6=0.10;C20=0.90	C10+C14	0.617542	C10=0.20;C14=0.80	C17+C25	0.538103	C17=0.03;C25=0.97	C7+C21	0.356096	C7=0.36;C21=0.64	C17+C20	0.469428	C17=0.12;C20=0.88	C1+C30	0.482336	C1=0.32;C30=0.68
C4+C10	0.250738	C4=0.79;C10=0.21	C11+C15	0.636103	C11=0.31;C15=0.69	C1+C2	0.361747	C1=0.90;C2=0.10	C14+C21	0.526294	C14=0.64;C21=0.36	C1+C14	0.553438	C1=0.22;C14=0.78	C2+C26	0.607833	C2=0.13;C26=0.87	C10+C23	0.2992	C10=0.73;C23=0.27	C13+C18	0.614117	C13=0.09;C18=0.91	C11+C27	0.53734	C11=0.89;C27=0.11	C3+C9	0.353876	C3=0.47;C9=0.53	C13+C20	0.467432	C13=0.07;C20=0.93	C7+C24	0.481612	C7=0.20;C24=0.80
C14+C29	0.248479	C14=0.40;C29=0.60	C20+C28	0.636079	C20=0.77;C28=0.23	C1+C23	0.360925	C1=0.87;C23=0.13	C20	0.524424	C20=1	C20+C28	0.553422	C20=0.84;C28=0.16	C9+C12	0.607028	C9=0.50;C12=0.50	C11+C20	0.299174	C11=0.03;C20=0.97	C20+C23	0.614043	C20=0.82;C23=0.18	C24+C26	0.537283	C24=0.29;C26=0.71	C11+C18	0.3533	C11=0.38;C18=0.62	C2+C20	0.46721	C2=0.07;C20=0.93	C6+C19	0.481596	C6=0.16;C19=0.84
C17+C29	0.247942	C17=0.25;C29=0.75	C17+C26	0.634386	C17=0.23;C26=0.77	C1+C6	0.360376	C1=0.67;C6=0.33	C6+C20	0.524424	C6=0.00;C20=1.00	C6+C26	0.553225	C6=0.52;C26=0.48	C21+C23	0.606081	C21=0.57;C23=0.43	C15+C29	0.299131	C15=0.30;C29=0.70	C11+C14	0.613452	C11=0.25;C14=0.75	C25+C28	0.536885	C25=0.99;C28=0.01	C4+C21	0.352633	C4=0.57;C21=0.43	C16+C27	0.465807	C16=0.93;C27=0.07	C23+C24	0.48136	C23=0.22;C24=0.78
C10+C29	0.247614	C10=0.23;C29=0.77	C4+C11	0.629792	C4=0.72;C11=0.28	C20+C24	0.360045	C20=0.77;C24=0.23	C17+C26	0.523599	C17=0.23;C26=0.77	C4+C24	0.552258	C4=1.00;C24=0.00	C10+C26	0.603257	C10=0.15;C26=0.85	C14+C20	0.299059	C14=0.05;C20=0.95	C14+C27	0.61246	C14=0.83;C27=0.17	C13+C25	0.536794	C13=0.00;C25=1.00	C17+C26	0.347456	C17=0.16;C26=0.84	C10+C20	0.46505	C10=0.07;C20=0.93	C24+C29	0.481175	C24=0.24;C29=0.76
C4+C17	0.247498	C4=0.79;C17=0.21	C4+C10	0.622318	C4=0.76;C10=0.24	C18+C19	0.359489	C18=0.33;C19=0.67	C26+C27	0.523579	C26=0.82;C27=0.18	C4+C29	0.552258	C4=1.00;C29=0.00	C20	0.601864	C20=1	C20+C23	0.298851	C20=1.00;C23=0.00	C10+C18	0.612434	C10=0.12;C18=0.88	C22+C25	0.536794	C22=0.00;C25=1.00	C16+C18	0.345819	C16=0.63;C18=0.37	C7+C22	0.464449	C7=0.60;C22=0.40	C2+C13	0.480181	C2=0.21;C13=0.79
C27+C29	0.246166	C27=0.20;C29=0.80	C26+C28	0.621679	C26=0.79;C28=0.21	C19+C30	0.358943	C19=0.43;C30=0.57	C13+C24	0.522634	C13=0.09;C24=0.91	C4	0.552258	C4=1	C12+C24	0.59959	C12=0.70;C24=0.30	C20	0.298851	C20=1	C1+C21	0.611979	C1=0.56;C21=0.44	C25+C27	0.536794	C25=1.00;C27=0.00	C3+C18	0.3445	C3=0.71;C18=0.29	C12+C24	0.463359	C12=0.50;C24=0.50	C14+C18	0.480138	C14=0.40;C18=0.60
C14+C18	0.24518	C14=0.51;C18=0.49	C18+C23	0.617468	C18=0.65;C23=0.35	C1+C13	0.358889	C1=0.92;C13=0.08	C26+C28	0.522171	C26=0.77;C28=0.23	C4+C18	0.552258	C4=1.00;C18=0.00	C9+C21	0.598525	C9=0.69;C21=0.31	C10+C11	0.298745	C10=0.71;C11=0.29	C10+C24	0.611603	C10=0.23;C24=0.77	C25	0.536794	C25=1	C21+C24	0.344474	C21=0.50;C24=0.50	C2+C29	0.462869	C2=0.06;C29=0.94	C14+C30	0.480045	C14=0.34;C30=0.66
C12+C23	0.243761	C12=0.74;C23=0.26	C12+C17	0.616266	C12=0.80;C17=0.20	C6+C27	0.358759	C6=0.79;C27=0.21	C2+C24	0.518979	C2=0.07;C24=0.93	C7+C29	0.55159	C7=0.32;C29=0.68	C4+C21	0.596173	C4=0.59;C21=0.41	C4+C14	0.296788	C4=0.73;C14=0.27	C2+C14	0.608473	C2=0.13;C14=0.87	C2+C15	0.536694	C2=0.15;C15=0.85	C26+C27	0.33961	C26=0.92;C27=0.08	C20+C26	0.462539	C20=0.88;C26=0.12	C10+C24	0.479244	C10=0.20;C24=0.80
C20+C29	0.242864	C20=0.36;C29=0.64	C4+C17	0.615013	C4=0.75;C17=0.25	C2+C20	0.35822	C2=0.09;C20=0.91	C1+C26	0.517548	C1=0.27;C26=0.73	C15+C26	0.551416	C15=0.49;C26=0.51	C4+C23	0.594861	C4=0.66;C23=0.34	C4+C27	0.293527	C4=0.87;C27=0.13	C13+C20	0.608434	C13=0.10;C20=0.90	C9+C12	0.535357	C9=0.46;C12=0.54	C13+C26	0.339506	C13=0.07;C26=0.93	C20+C21	0.4618	C20=0.92;C21=0.08	C15+C19	0.478173	C15=0.10;C19=0.90
C9+C20	0.242105	C9=0.69;C20=0.31	C2+C15	0.61499	C2=0.15;C15=0.85	C4+C19	0.357948	C4=0.46;C19=0.54	C14+C27	0.516601	C14=0.78;C27=0.22	C6+C14	0.550486	C6=0.28;C14=0.72	C12+C18	0.592778	C12=0.76;C18=0.24	C27+C29	0.292093	C27=0.18;C29=0.82	C7+C24	0.607341	C7=0.22;C24=0.78	C2+C11	0.53215	C2=0.03;C11=0.97	C16+C26	0.339498	C16=0.29;C26=0.71	C13+C29	0.461302	C13=0.06;C29=0.94	C29	0.476913	C29=1
C4+C27	0.241543	C4=0.84;C27=0.16	C2+C29	0.613896	C2=0.10;C29=0.90	C24+C30	0.355884	C24=0.29;C30=0.71	C6+C26	0.515746	C6=0.29;C26=0.71	C12+C27	0.549799	C12=0.84;C27=0.16	C22+C26	0.591317	C22=0.16;C26=0.84	C15+C18	0.291237	C15=0.40;C18=0.60	C14+C23	0.606441	C14=0.79;C23=0.21	C11+C13	0.532091	C11=0.97;C13=0.03	C7+C16	0.339227	C7=0.24;C16=0.76	C6+C27	0.461125	C6=0.85;C27=0.15	C15+C24	0.476879	C15=0.27;C24=0.73
C9+C12	0.241138	C9=0.58;C12=0.42	C20+C23	0.611466	C20=0.82;C23=0.18	C27+C30	0.355393	C27=0.16;C30=0.84	C21+C30	0.515154	C21=0.36;C30=0.64	C1+C24	0.549634	C1=0.40;C24=0.60	C7+C21	0.590783	C7=0.37;C21=0.63	C10+C13	0.290064	C10=0.86;C13=0.14	C18	0.603604	C18=1	C11	0.531486	C11=1	C3+C11	0.338932	C3=0.81;C11=0.19	C10+C16	0.460951	C10=0.05;C16=0.95	C10+C20	0.476831	C10=0.21;C20=0.79
C18+C20	0.241137	C18=0.52;C20=0.48	C2+C20	0.611335	C2=0.11;C20=0.89	C19+C22	0.354982	C19=0.73;C22=0.27	C28+C30	0.512921	C28=0.29;C30=0.71	C10+C14	0.547226	C10=0.09;C14=0.91	C4+C9	0.589413	C4=0.39;C9=0.61	C4+C22	0.289978	C4=0.83;C22=0.17	C6+C20	0.603247	C6=0.25;C20=0.75	C7+C11	0.531486	C7=0.00;C11=1.00	C22+C26	0.338757	C22=0.10;C26=0.90	C20+C28	0.460915	C20=0.96;C28=0.04	C22+C30	0.47628	C22=0.23;C30=0.77
C4+C15	0.239954	C4=0.78;C15=0.22	C4+C7	0.608843	C4=0.79;C7=0.21	C1	0.354629	C1=1	C1+C22	0.512921	C1=0.49;C22=0.51	C6+C22	0.544928	C6=0.71;C22=0.29	C10+C12	0.588066	C10=0.15;C12=0.85	C19+C22	0.289602	C19=0.69;C22=0.31	C13+C26	0.603045	C13=0.08;C26=0.92	C4+C12	0.530894	C4=0.34;C12=0.66	C4+C7	0.337998	C4=0.70;C7=0.30	C28+C29	0.460036	C28=0.08;C29=0.92	C14+C28	0.475872	C14=0.58;C28=0.42
C9+C10	0.239912	C9=0.82;C10=0.18	C2+C26	0.60761	C2=0.10;C26=0.90	C11+C20	0.354014	C11=0.12;C20=0.88	C10+C26	0.512905	C10=0.16;C26=0.84	C2+C11	0.543845	C2=0.05;C11=0.95	C11+C24	0.585857	C11=0.50;C24=0.50	C19+C24	0.288778	C19=0.57;C24=0.43	C22+C24	0.602457	C22=0.25;C24=0.75	C18+C26	0.53087	C18=0.22;C26=0.78	C2+C3	0.337625	C2=0.11;C3=0.89	C20	0.45996	C20=1	C7+C19	0.475855	C7=0.02;C19=0.98
C9+C27	0.237947	C9=0.85;C27=0.15	C22+C29	0.606712	C22=0.13;C29=0.87	C13+C20	0.353961	C13=0.07;C20=0.93	C24	0.51048	C24=1	C7+C26	0.543342	C7=0.31;C26=0.69	C2+C12	0.584416	C2=0.12;C12=0.88	C18+C22	0.288516	C18=0.65;C22=0.35	C1+C11	0.600664	C1=0.65;C11=0.35	C15+C18	0.530155	C15=0.76;C18=0.24	C11+C21	0.337186	C11=0.38;C21=0.62	C6+C26	0.459087	C6=0.71;C26=0.29	C11+C19	0.475578	C11=0.00;C19=1.00
C4+C20	0.23794	C4=0.70;C20=0.30	C4+C23	0.60545	C4=0.77;C23=0.23	C14+C20	0.353023	C14=0.19;C20=0.81	C21+C22	0.509905	C21=0.50;C22=0.50	C10+C12	0.542428	C10=0.15;C12=0.85	C26+C27	0.58342	C26=0.90;C27=0.10	C7+C10	0.288318	C7=0.14;C10=0.86	C13+C14	0.599806	C13=0.12;C14=0.88	C15+C24	0.527439	C15=0.72;C24=0.28	C26+C28	0.337044	C26=0.92;C28=0.08	C9+C16	0.45888	C9=0.13;C16=0.87	C19+C23	0.475578	C19=1.00;C23=0.00
C4+C6	0.235994	C4=0.78;C6=0.22	C12+C28	0.605334	C12=0.82;C28=0.18	C6+C7	0.352343	C6=0.81;C7=0.19	C7+C14	0.507548	C7=0.22;C14=0.78	C11	0.542377	C11=1	C11+C18	0.58081	C11=0.57;C18=0.43	C14+C29	0.287877	C14=0.31;C29=0.69	C14+C28	0.599115	C14=0.83;C28=0.17	C2+C26	0.523928	C2=0.11;C26=0.89	C9+C16	0.336274	C9=0.72;C16=0.28	C2+C16	0.457648	C2=0.02;C16=0.98	C19	0.475578	C19=1
C1+C23	0.235882	C1=0.66;C23=0.34	C15+C22	0.604516	C15=0.81;C22=0.19	C10+C15	0.351322	C10=0.39;C15=0.61	C11+C14	0.506466	C11=0.28;C14=0.72	C7+C11	0.542377	C7=0.00;C11=1.00	C13+C26	0.580529	C13=0.08;C26=0.92	C2+C10	0.287458	C2=0.09;C10=0.91	C20+C28	0.598327	C20=0.89;C28=0.11	C10+C15	0.5239	C10=0.14;C15=0.86	C18+C23	0.335539	C18=0.68;C23=0.32	C13+C16	0.457067	C13=0.01;C16=0.99	C18+C22	0.475467	C18=0.72;C22=0.28
C14+C26	0.235824	C14=0.53;C26=0.47	C20+C22	0.603533	C20=0.86;C22=0.14	C6+C24	0.350961	C6=0.68;C24=0.32	C13+C26	0.503462	C13=0.12;C26=0.88	C12+C22	0.542061	C12=0.80;C22=0.20	C17+C26	0.580022	C17=0.11;C26=0.89	C4+C29	0.287435	C4=0.61;C29=0.39	C15+C30	0.596814	C15=0.33;C30=0.67	C15+C17	0.523385	C15=0.84;C17=0.16	C2+C21	0.334594	C2=0.25;C21=0.75	C16+C17	0.456833	C16=1.00;C17=0.00	C21+C28	0.474976	C21=0.59;C28=0.41
C17+C18	0.235776	C17=0.31;C18=0.69	C10+C21	0.603054	C10=0.38;C21=0.62	C20+C23	0.348707	C20=0.97;C23=0.03	C17+C30	0.502717	C17=0.27;C30=0.73	C26+C29	0.541842	C26=0.51;C29=0.49	C4+C7	0.579804	C4=0.71;C7=0.29	C10	0.285219	C10=1	C17+C20	0.596609	C17=0.10;C20=0.90	C10+C26	0.520393	C10=0.12;C26=0.88	C12+C26	0.334344	C12=0.00;C26=1.00	C12+C16	0.456811	C12=0.00;C16=1.00	C20+C22	0.474815	C20=0.76;C22=0.24
C15+C29	0.235379	C15=0.23;C29=0.77	C27+C29	0.60289	C27=0.09;C29=0.91	C20	0.348315	C20=1	C13+C18	0.502656	C13=0.13;C18=0.87	C15+C22	0.541502	C15=0.68;C22=0.32	C12+C26	0.574106	C12=0.31;C26=0.69	C4+C7	0.284983	C4=0.90;C7=0.10	C1+C22	0.595551	C1=0.68;C22=0.32	C15+C22	0.519595	C15=0.86;C22=0.14	C21+C26	0.334344	C21=0.00;C26=1.00	C16+C21	0.456811	C16=1.00;C21=0.00	C22+C24	0.474524	C22=0.23;C24=0.77
C1+C26	0.234194	C1=0.51;C26=0.49	C15+C23	0.602852	C15=0.81;C23=0.19	C4+C15	0.346762	C4=0.61;C15=0.39	C2+C18	0.500575	C2=0.12;C18=0.88	C14	0.54127	C14=1	C26+C28	0.573655	C26=0.93;C28=0.07	C4+C11	0.28481	C4=0.89;C11=0.11	C22+C30	0.594119	C22=0.26;C30=0.74	C15+C28	0.518502	C15=0.87;C28=0.13	C26	0.334344	C26=1	C16+C26	0.456811	C16=1.00;C26=0.00	C18+C24	0.474081	C18=0.44;C24=0.56
C9+C15	0.234124	C9=0.80;C15=0.20	C4+C28	0.602304	C4=0.77;C28=0.23	C14+C19	0.346545	C14=0.38;C19=0.62	C15+C26	0.500392	C15=0.20;C26=0.80	C18+C26	0.540711	C18=0.40;C26=0.60	C26	0.5699	C26=1	C11+C29	0.284394	C11=0.18;C29=0.82	C26+C28	0.594109	C26=0.92;C28=0.08	C7+C29	0.517992	C7=0.33;C29=0.67	C12+C18	0.334197	C12=0.51;C18=0.49	C16+C28	0.456811	C16=1.00;C28=0.00	C18+C27	0.472613	C18=0.78;C27=0.22
C1+C10	0.233998	C1=0.69;C10=0.31	C20+C27	0.600153	C20=0.90;C27=0.10	C2+C6	0.346444	C2=0.12;C6=0.88	C22+C23	0.499908	C22=0.61;C23=0.39	C6+C27	0.539069	C6=0.77;C27=0.23	C21+C26	0.5699	C21=0.00;C26=1.00	C4+C18	0.284259	C4=0.77;C18=0.23	C14+C17	0.593971	C14=0.86;C17=0.14	C15+C27	0.516917	C15=0.91;C27=0.09	C9+C13	0.333456	C9=0.95;C13=0.05	C16	0.456811	C16=1	C24+C27	0.472532	C24=0.82;C27=0.18
C4+C21	0.233819	C4=0.81;C21=0.19	C10+C11	0.600132	C10=0.45;C11=0.55	C15+C29	0.346054	C15=0.42;C29=0.58	C13+C14	0.499649	C13=0.15;C14=0.85	C21+C24	0.536386	C21=0.37;C24=0.63	C9+C24	0.567424	C9=0.73;C24=0.27	C24+C30	0.282924	C24=0.45;C30=0.55	C1+C23	0.593784	C1=0.68;C23=0.32	C12+C24	0.516825	C12=0.77;C24=0.23	C9+C12	0.333265	C9=0.84;C12=0.16	C10+C29	0.456688	C10=0.03;C29=0.97	C6+C30	0.470838	C6=0.28;C30=0.72
C10+C14	0.233795	C10=0.29;C14=0.71	C15+C27	0.598492	C15=0.88;C27=0.12	C19+C27	0.344274	C19=0.82;C27=0.18	C15+C22	0.499352	C15=0.45;C22=0.55	C20	0.535221	C20=1	C2+C9	0.567075	C2=0.11;C9=0.89	C2+C4	0.282387	C2=0.06;C4=0.94	C17+C26	0.593162	C17=0.07;C26=0.93	C10+C12	0.515001	C10=0.12;C12=0.88	C2+C18	0.33282	C2=0.24;C18=0.76	C6+C17	0.45643	C6=0.84;C17=0.16	C20+C27	0.470492	C20=0.81;C27=0.19
C14+C27	0.233688	C14=0.75;C27=0.25	C4+C29	0.597808	C4=0.26;C29=0.74	C15+C19	0.343321	C15=0.32;C19=0.68	C2+C26	0.498705	C2=0.10;C26=0.90	C15+C27	0.534996	C15=0.75;C27=0.25	C12+C22	0.565384	C12=0.87;C22=0.13	C23+C29	0.282287	C23=0.15;C29=0.85	C6+C21	0.590133	C6=0.55;C21=0.45	C13+C15	0.51314	C13=0.04;C15=0.96	C9+C27	0.331287	C9=0.96;C27=0.04	C29	0.45613	C29=1	C27+C30	0.470132	C27=0.16;C30=0.84
C12+C27	0.233641	C12=0.81;C27=0.19	C2+C12	0.595844	C2=0.09;C12=0.91	C6+C11	0.343089	C6=0.82;C11=0.18	C6+C30	0.489299	C6=0.33;C30=0.67	C2+C12	0.529562	C2=0.10;C12=0.90	C23+C24	0.563477	C23=0.45;C24=0.55	C4+C23	0.281915	C4=0.92;C23=0.08	C21+C26	0.589154	C21=0.00;C26=1.00	C12+C18	0.512857	C12=0.82;C18=0.18	C9+C22	0.32958	C9=0.97;C22=0.03	C18+C29	0.45613	C18=0.00;C29=1.00	C7+C20	0.467433	C7=0.19;C20=0.81
C18+C27	0.233613	C18=0.74;C27=0.26	C13+C29	0.595804	C13=0.04;C29=0.96	C19+C24	0.340029	C19=0.70;C24=0.30	C7+C22	0.488364	C7=0.35;C22=0.65	C6+C21	0.526681	C6=0.67;C21=0.33	C12+C27	0.562047	C12=0.91;C27=0.09	C7+C29	0.281859	C7=0.14;C29=0.86	C26	0.589154	C26=1	C2+C12	0.512533	C2=0.09;C12=0.91	C9	0.328929	C9=1	C24+C29	0.45613	C24=0.00;C29=1.00	C13	0.467233	C13=1
C1+C27	0.233202	C1=0.73;C27=0.27	C22+C26	0.59561	C22=0.12;C26=0.88	C6+C13	0.339526	C6=0.91;C13=0.09	C10+C30	0.487474	C10=0.19;C30=0.81	C12+C13	0.526006	C12=0.90;C13=0.10	C12+C13	0.561703	C12=0.92;C13=0.08	C4+C13	0.280403	C4=0.95;C13=0.05	C20	0.588915	C20=1	C15	0.51145	C15=1	C9+C17	0.328929	C9=1.00;C17=0.00	C9+C24	0.455318	C9=0.55;C24=0.45	C14+C21	0.467212	C14=0.49;C21=0.51
C4+C29	0.233001	C4=0.55;C29=0.45	C26+C27	0.594708	C26=0.91;C27=0.09	C13+C30	0.339051	C13=0.04;C30=0.96	C27+C30	0.487445	C27=0.19;C30=0.81	C2+C6	0.523139	C2=0.16;C6=0.84	C18+C23	0.56053	C18=0.48;C23=0.52	C1+C24	0.27929	C1=0.48;C24=0.52	C6+C14	0.585674	C6=0.19;C14=0.81	C9+C29	0.509574	C9=0.65;C29=0.35	C9+C28	0.328929	C9=1.00;C28=0.00	C2+C6	0.454958	C2=0.10;C6=0.90	C1+C28	0.467111	C1=0.56;C28=0.44
C14+C17	0.232942	C14=0.70;C17=0.30	C7+C18	0.594495	C7=0.31;C18=0.69	C10+C14	0.338924	C10=0.33;C14=0.67	C17+C22	0.487432	C17=0.40;C22=0.60	C15+C21	0.521493	C15=0.66;C21=0.34	C12+C17	0.554784	C12=0.92;C17=0.08	C1+C19	0.278974	C1=0.39;C19=0.61	C14+C15	0.581593	C14=0.95;C15=0.05	C12+C26	0.508566	C12=0.43;C26=0.57	C3+C23	0.326594	C3=0.86;C23=0.14	C6+C13	0.452926	C6=0.91;C13=0.09	C1+C20	0.467069	C1=0.31;C20=0.69
C9+C26	0.232536	C9=0.71;C26=0.29	C17+C18	0.594251	C17=0.35;C18=0.65	C2+C30	0.337884	C2=0.00;C30=1.00	C2+C14	0.487172	C2=0.11;C14=0.89	C2+C15	0.519538	C2=0.17;C15=0.83	C21+C24	0.552246	C21=0.52;C24=0.48	C1+C30	0.278857	C1=0.43;C30=0.57	C14	0.581247	C14=1	C9+C21	0.507974	C9=0.70;C21=0.30	C11+C16	0.325312	C11=0.25;C16=0.75	C6+C21	0.449161	C6=0.86;C21=0.14	C15+C30	0.465504	C15=0.23;C30=0.77
C1+C14	0.232534	C1=0.48;C14=0.52	C13+C20	0.594086	C13=0.06;C20=0.94	C7+C30	0.337884	C7=0.00;C30=1.00	C14+C23	0.487073	C14=0.82;C23=0.18	C15+C17	0.518479	C15=0.75;C17=0.25	C10+C11	0.551053	C10=0.27;C11=0.73	C14+C18	0.278246	C14=0.44;C18=0.56	C6+C22	0.579296	C6=0.67;C22=0.33	C26+C27	0.507008	C26=0.93;C27=0.07	C7+C24	0.325202	C7=0.37;C24=0.63	C6+C10	0.44842	C6=0.92;C10=0.08	C11+C20	0.462819	C11=0.23;C20=0.77
C6+C9	0.232304	C6=0.21;C9=0.79	C18+C29	0.592985	C18=0.06;C29=0.94	C11+C30	0.337884	C11=0.00;C30=1.00	C1+C30	0.484191	C1=0.30;C30=0.70	C15+C28	0.518154	C15=0.75;C28=0.25	C12+C28	0.550101	C12=0.95;C28=0.05	C22+C30	0.277978	C22=0.32;C30=0.68	C6+C10	0.577103	C6=0.71;C10=0.29	C22+C26	0.506472	C22=0.09;C26=0.91	C16+C21	0.324204	C16=0.64;C21=0.36	C6+C28	0.446796	C6=0.92;C28=0.08	C2+C21	0.459272	C2=0.26;C21=0.74
C10+C23	0.231693	C10=0.47;C23=0.53	C22+C30	0.592609	C22=0.12;C30=0.88	C23+C30	0.337884	C23=0.00;C30=1.00	C10+C18	0.483882	C10=0.01;C18=0.99	C7+C18	0.517843	C7=0.40;C18=0.60	C12+C21	0.549979	C12=0.91;C21=0.09	C4+C24	0.277445	C4=1.00;C24=0.00	C24+C27	0.576273	C24=0.85;C27=0.15	C17+C26	0.505412	C17=0.08;C26=0.92	C4+C11	0.31885	C4=0.69;C11=0.31	C15+C24	0.446626	C15=0.37;C24=0.63	C1+C21	0.451872	C1=0.46;C21=0.54
C21+C29	0.23134	C21=0.20;C29=0.80	C13+C15	0.592482	C13=0.07;C15=0.93	C30	0.337884	C30=1	C18	0.483866	C18=1	C6+C28	0.516803	C6=0.78;C28=0.22	C12	0.548326	C12=1	C4	0.277445	C4=1	C1+C10	0.575885	C1=0.74;C10=0.26	C7+C21	0.503762	C7=0.39;C21=0.61	C2+C16	0.316917	C2=0.14;C16=0.86	C6	0.444378	C6=1	C11+C21	0.449135	C11=0.36;C21=0.64
C22+C29	0.231305	C22=0.17;C29=0.83	C29	0.592345	C29=1	C10+C29	0.336592	C10=0.31;C29=0.69	C26	0.481272	C26=1	C6+C13	0.516408	C6=0.85;C13=0.15	C9+C18	0.544828	C9=0.83;C18=0.17	C6+C30	0.276739	C6=0.43;C30=0.57	C6+C11	0.57433	C6=0.65;C11=0.35	C26+C28	0.502299	C26=0.96;C28=0.04	C2+C4	0.316758	C2=0.20;C4=0.80	C6+C15	0.444378	C6=1.00;C15=0.00	C2+C30	0.447772	C2=0.06;C30=0.94
C6+C29	0.230956	C6=0.22;C29=0.78	C24+C29	0.592345	C24=0.00;C29=1.00	C6+C14	0.335101	C6=0.82;C14=0.18	C21+C26	0.481272	C21=0.00;C26=1.00	C6+C17	0.516311	C6=0.79;C17=0.21	C11+C22	0.54202	C11=0.70;C22=0.30	C6+C22	0.275938	C6=0.62;C22=0.38	C11+C21	0.572227	C11=0.41;C21=0.59	C13+C26	0.501964	C13=0.02;C26=0.98	C3+C16	0.316701	C3=0.66;C16=0.34	C7+C21	0.443981	C7=0.61;C21=0.39	C15+C20	0.447467	C15=0.20;C20=0.80
C1+C17	0.230765	C1=0.69;C17=0.31	C12+C26	0.592273	C12=0.44;C26=0.56	C6+C23	0.334389	C6=0.93;C23=0.07	C10+C14	0.481003	C10=0.12;C14=0.88	C12+C17	0.515918	C12=0.89;C17=0.11	C2+C29	0.541248	C2=0.15;C29=0.85	C13+C29	0.275243	C13=0.08;C29=0.92	C24+C28	0.56908	C24=0.83;C28=0.17	C21+C26	0.501389	C21=0.00;C26=1.00	C7+C12	0.316166	C7=0.34;C12=0.66	C24+C26	0.441707	C24=0.59;C26=0.41	C17+C21	0.446354	C17=0.35;C21=0.65
C4+C18	0.230708	C4=0.72;C18=0.28	C21+C24	0.588794	C21=0.46;C24=0.54	C4+C10	0.333078	C4=0.71;C10=0.29	C1+C14	0.480875	C1=0.20;C14=0.80	C12+C28	0.51496	C12=0.89;C28=0.11	C18+C21	0.539232	C18=0.40;C21=0.60	C1+C22	0.27502	C1=0.62;C22=0.38	C1+C7	0.56829	C1=0.76;C7=0.24	C26	0.501389	C26=1	C3+C24	0.315826	C3=0.80;C24=0.20	C7+C27	0.435306	C7=0.76;C27=0.24	C23+C30	0.4452	C23=0.00;C30=1.00
C10+C26	0.23027	C10=0.32;C26=0.68	C27+C30	0.588614	C27=0.07;C30=0.93	C6+C15	0.332992	C6=0.99;C15=0.01	C22+C28	0.480598	C22=0.60;C28=0.40	C10+C15	0.51427	C10=0.20;C15=0.80	C9+C22	0.535276	C9=0.90;C22=0.10	C18+C29	0.273985	C18=0.23;C29=0.77	C2+C24	0.568265	C2=0.11;C24=0.89	C12+C27	0.497666	C12=0.94;C27=0.06	C21+C23	0.315733	C21=0.70;C23=0.30	C9+C15	0.433716	C9=0.67;C15=0.33	C30	0.4452	C30=1
C4+C28	0.230206	C4=0.87;C28=0.13	C20	0.588243	C20=1	C6	0.332981	C6=1	C15+C30	0.476346	C15=0.25;C30=0.75	C6+C10	0.511543	C6=0.83;C10=0.17	C11+C17	0.534878	C11=0.74;C17=0.26	C2+C29	0.273854	C2=0.06;C29=0.94	C6+C7	0.567982	C6=0.73;C7=0.27	C21+C29	0.497527	C21=0.43;C29=0.57	C17+C18	0.315391	C17=0.29;C18=0.71	C12+C18	0.429495	C12=0.62;C18=0.38	C7+C30	0.4452	C7=0.00;C30=1.00
C28+C29	0.229922	C28=0.15;C29=0.85	C15	0.587069	C15=1	C14+C22	0.332892	C14=0.67;C22=0.33	C6+C14	0.472081	C6=0.00;C14=1.00	C6+C15	0.51148	C6=0.54;C15=0.46	C9+C13	0.534871	C9=0.94;C13=0.06	C6+C24	0.273044	C6=0.49;C24=0.51	C10+C21	0.565001	C10=0.33;C21=0.67	C12+C22	0.495062	C12=0.94;C22=0.06	C16+C24	0.314424	C16=0.68;C24=0.32	C7+C17	0.42944	C7=0.74;C17=0.26	C11+C30	0.4452	C11=0.00;C30=1.00
C15+C18	0.228788	C15=0.33;C18=0.67	C13+C26	0.586286	C13=0.04;C26=0.96	C14+C29	0.327806	C14=0.48;C29=0.52	C14+C15	0.472081	C14=1.00;C15=0.00	C1+C15	0.511226	C1=0.34;C15=0.66	C10+C23	0.533496	C10=0.31;C23=0.69	C19+C27	0.272817	C19=0.80;C27=0.20	C17+C24	0.564517	C17=0.15;C24=0.85	C12+C17	0.493907	C12=0.96;C17=0.04	C3+C17	0.314161	C3=0.90;C17=0.10	C12+C15	0.427389	C12=0.63;C15=0.37	C6+C28	0.445176	C6=0.55;C28=0.45
C6+C18	0.228098	C6=0.35;C18=0.65	C10+C23	0.585709	C10=0.50;C23=0.50	C2+C19	0.3256	C2=0.07;C19=0.93	C14	0.472081	C14=1	C13+C15	0.511033	C13=0.16;C15=0.84	C9+C27	0.532945	C9=0.93;C27=0.07	C18+C27	0.272601	C18=0.76;C27=0.24	C27+C30	0.564306	C27=0.15;C30=0.85	C12+C13	0.49342	C12=0.98;C13=0.02	C3+C12	0.313747	C3=0.80;C12=0.20	C22+C24	0.421876	C22=0.26;C24=0.74	C10+C21	0.444946	C10=0.30;C21=0.70
C18+C29	0.226227	C18=0.27;C29=0.73	C12+C27	0.585267	C12=0.92;C27=0.08	C4+C14	0.325508	C4=0.54;C14=0.46	C13+C30	0.468615	C13=0.11;C30=0.89	C1+C26	0.509208	C1=0.40;C26=0.60	C9+C10	0.531837	C9=0.93;C10=0.07	C6+C19	0.271855	C6=0.38;C19=0.62	C1+C27	0.563678	C1=0.80;C27=0.20	C12+C28	0.492362	C12=0.99;C28=0.01	C4+C16	0.313184	C4=0.40;C16=0.60	C7+C28	0.421087	C7=0.81;C28=0.19	C11+C28	0.443406	C11=0.46;C28=0.54
C1+C20	0.226041	C1=0.54;C20=0.46	C13+C30	0.583678	C13=0.02;C30=0.98	C15+C18	0.325182	C15=0.56;C18=0.44	C10+C22	0.464525	C10=0.30;C22=0.70	C12	0.505652	C12=1	C7+C23	0.529247	C7=0.40;C23=0.60	C14+C22	0.270724	C14=0.62;C22=0.38	C21+C23	0.560928	C21=0.63;C23=0.37	C12	0.492285	C12=1	C3+C4	0.311917	C3=0.77;C4=0.23	C15+C18	0.419806	C15=0.50;C18=0.50	C10+C18	0.441982	C10=0.12;C18=0.88
C10+C20	0.225369	C10=0.33;C20=0.67	C23+C30	0.583336	C23=0.01;C30=0.99	C13+C19	0.32463	C13=0.06;C19=0.94	C11+C21	0.46226	C11=0.45;C21=0.55	C12+C21	0.505652	C12=1.00;C21=0.00	C11+C28	0.528969	C11=0.76;C28=0.24	C29	0.270146	C29=1	C1+C15	0.557827	C1=0.66;C15=0.34	C12+C21	0.492285	C12=1.00;C21=0.00	C11+C24	0.31121	C11=0.39;C24=0.61	C7+C10	0.419285	C7=0.86;C10=0.14	C14+C20	0.441132	C14=0.22;C20=0.78
C6+C12	0.224243	C6=0.25;C12=0.75	C26	0.58329	C26=1	C15+C22	0.322997	C15=0.63;C22=0.37	C11+C28	0.455821	C11=0.55;C28=0.45	C12+C26	0.505652	C12=1.00;C26=0.00	C7+C24	0.527826	C7=0.39;C24=0.61	C24+C29	0.270146	C24=0.00;C29=1.00	C1+C2	0.55774	C1=0.85;C2=0.15	C4+C9	0.490965	C4=0.34;C9=0.66	C16+C23	0.310641	C16=0.82;C23=0.18	C7+C13	0.416911	C7=0.92;C13=0.08	C20+C23	0.441085	C20=0.89;C23=0.11
C12+C15	0.224167	C12=0.76;C15=0.24	C21+C26	0.58329	C21=0.00;C26=1.00	C22+C29	0.321808	C22=0.29;C29=0.71	C23+C30	0.452529	C23=0.02;C30=0.98	C21+C29	0.502082	C21=0.37;C29=0.63	C17+C29	0.5277	C17=0.19;C29=0.81	C14+C30	0.269956	C14=0.41;C30=0.59	C28+C30	0.556049	C28=0.15;C30=0.85	C4+C7	0.480851	C4=0.68;C7=0.32	C3+C27	0.305799	C3=0.97;C27=0.03	C2+C7	0.414365	C2=0.00;C7=1.00	C14+C17	0.440793	C14=0.64;C17=0.36
C18+C21	0.224135	C18=0.68;C21=0.32	C30	0.583254	C30=1	C7+C19	0.321572	C7=0.01;C19=0.99	C2+C30	0.452431	C2=0.00;C30=1.00	C1+C18	0.50041	C1=0.51;C18=0.49	C22+C29	0.527647	C22=0.20;C29=0.80	C14+C19	0.268459	C14=0.36;C19=0.64	C13+C24	0.5532	C13=0.07;C24=0.93	C4+C21	0.480509	C4=0.58;C21=0.42	C3+C28	0.304724	C3=0.97;C28=0.03	C7	0.414365	C7=1	C24	0.439014	C24=1
C14+C23	0.223901	C14=0.71;C23=0.29	C7+C30	0.583254	C7=0.00;C30=1.00	C11+C19	0.321518	C11=0.00;C19=1.00	C30	0.452431	C30=1	C1+C29	0.500191	C1=0.40;C29=0.60	C11+C27	0.524531	C11=0.82;C27=0.18	C19+C30	0.267311	C19=0.56;C30=0.44	C6+C23	0.551504	C6=0.71;C23=0.29	C2+C9	0.477918	C2=0.10;C9=0.90	C3	0.30414	C3=1	C21+C24	0.412732	C21=0.28;C24=0.72	C2+C14	0.436979	C2=0.26;C14=0.74
C23+C26	0.223831	C23=0.34;C26=0.66	C2+C30	0.583254	C2=0.00;C30=1.00	C19+C23	0.321518	C19=1.00;C23=0.00	C7+C30	0.452431	C7=0.00;C30=1.00	C24+C27	0.500163	C24=0.79;C27=0.21	C9+C17	0.524116	C9=1.00;C17=0.00	C15+C30	0.266303	C15=0.34;C30=0.66	C13+C30	0.55005	C13=0.08;C30=0.92	C9+C24	0.472321	C9=0.79;C24=0.21	C3+C13	0.30414	C3=1.00;C13=0.00	C9+C18	0.40703	C9=0.68;C18=0.32	C6+C20	0.435451	C6=0.10;C20=0.90
C12+C20	0.222933	C12=0.66;C20=0.34	C11+C30	0.583254	C11=0.00;C30=1.00	C19	0.321518	C19=1	C11+C30	0.452431	C11=0.00;C30=1.00	C1+C7	0.499993	C1=0.61;C7=0.39	C9+C28	0.524116	C9=1.00;C28=0.00	C11+C18	0.26504	C11=0.24;C18=0.76	C15+C21	0.549288	C15=0.47;C21=0.53	C9+C18	0.458178	C9=0.89;C18=0.11	C3+C22	0.30414	C3=1.00;C22=0.00	C17+C24	0.402444	C17=0.19;C24=0.81	C18	0.435318	C18=1
C12+C17	0.22265	C12=0.80;C17=0.20	C12+C22	0.582546	C12=0.91;C22=0.09	C14+C27	0.318291	C14=0.77;C27=0.23	C11+C17	0.449051	C11=0.56;C17=0.44	C22+C24	0.499848	C22=0.26;C24=0.74	C9	0.524116	C9=1	C18+C23	0.262852	C18=0.79;C23=0.21	C2+C6	0.54854	C2=0.18;C6=0.82	C9+C27	0.454154	C9=0.96;C27=0.04	C17+C21	0.303526	C17=0.27;C21=0.73	C18+C26	0.398768	C18=0.47;C26=0.53	C6+C21	0.434275	C6=0.43;C21=0.57
C4+C22	0.222491	C4=0.97;C22=0.03	C18+C28	0.579823	C18=0.67;C28=0.33	C11+C29	0.317637	C11=0.27;C29=0.73	C6+C11	0.446774	C6=0.56;C11=0.44	C7+C21	0.490525	C7=0.43;C21=0.57	C2+C23	0.521473	C2=0.25;C23=0.75	C15+C19	0.262278	C15=0.26;C19=0.74	C17+C30	0.548192	C17=0.10;C30=0.90	C9+C10	0.453582	C9=0.96;C10=0.04	C11+C12	0.30037	C11=0.36;C12=0.64	C24+C27	0.397538	C24=0.85;C27=0.15	C20	0.433894	C20=1
C4	0.22221	C4=1	C11+C21	0.57982	C11=0.43;C21=0.57	C10+C22	0.316566	C10=0.52;C22=0.48	C1+C11	0.443114	C1=0.53;C11=0.47	C6	0.490516	C6=1	C11+C13	0.520041	C11=0.86;C13=0.14	C27+C30	0.260457	C27=0.20;C30=0.80	C1+C28	0.54781	C1=0.81;C28=0.19	C9+C22	0.452161	C9=0.97;C22=0.03	C4+C12	0.299497	C4=0.57;C12=0.43	C9+C12	0.397496	C9=0.55;C12=0.45	C15+C28	0.433037	C15=0.50;C28=0.50
C29	0.222072	C29=1	C12+C13	0.578475	C12=0.96;C13=0.04	C7+C29	0.312561	C7=0.22;C29=0.78	C6+C28	0.442022	C6=0.62;C28=0.38	C1+C6	0.490516	C1=0.00;C6=1.00	C2+C11	0.517147	C2=0.13;C11=0.87	C7+C18	0.259282	C7=0.18;C18=0.82	C1+C13	0.547285	C1=0.87;C13=0.13	C9+C13	0.45171	C9=0.99;C13=0.01	C18+C28	0.297543	C18=0.79;C28=0.21	C15+C22	0.392736	C15=0.63;C22=0.37	C2+C28	0.431495	C2=0.34;C28=0.66
C9+C22	0.221733	C9=0.91;C22=0.09	C11+C24	0.578066	C11=0.39;C24=0.61	C27+C29	0.309915	C27=0.20;C29=0.80	C13+C22	0.441851	C13=0.22;C22=0.78	C18+C21	0.490392	C18=0.53;C21=0.47	C28+C29	0.516156	C28=0.15;C29=0.85	C1+C27	0.256641	C1=0.74;C27=0.26	C24	0.544783	C24=1	C9	0.4512	C9=1	C4+C23	0.297199	C4=0.76;C23=0.24	C12+C22	0.391066	C12=0.75;C22=0.25	C7+C21	0.431159	C7=0.28;C21=0.72
C10+C18	0.220857	C10=0.26;C18=0.74	C12	0.57422	C12=1	C23+C29	0.309441	C23=0.22;C29=0.78	C6+C17	0.441158	C6=0.62;C17=0.38	C17+C24	0.489947	C17=0.22;C24=0.78	C11+C23	0.515788	C11=0.69;C23=0.31	C6+C27	0.255914	C6=0.75;C27=0.25	C23+C30	0.544126	C23=0.09;C30=0.91	C9+C17	0.4512	C9=1.00;C17=0.00	C12+C24	0.295731	C12=0.53;C24=0.47	C9+C22	0.387266	C9=0.80;C22=0.20	C1+C17	0.429241	C1=0.62;C17=0.38
C9+C21	0.220684	C9=0.91;C21=0.09	C12+C21	0.57422	C12=1.00;C21=0.00	C14+C18	0.30891	C14=0.66;C18=0.34	C2+C22	0.438973	C2=0.20;C22=0.80	C24+C28	0.489917	C24=0.77;C28=0.23	C7+C18	0.514564	C7=0.47;C18=0.53	C15+C22	0.255542	C15=0.57;C22=0.43	C6+C27	0.54313	C6=0.80;C27=0.20	C9+C28	0.4512	C9=1.00;C28=0.00	C4+C18	0.292589	C4=0.45;C18=0.55	C10+C24	0.386632	C10=0.10;C24=0.90	C1+C2	0.426577	C1=0.72;C2=0.28
C14+C22	0.218471	C14=0.78;C22=0.22	C10+C24	0.57073	C10=0.35;C24=0.65	C15+C27	0.308837	C15=0.74;C27=0.26	C1+C28	0.433638	C1=0.59;C28=0.41	C15	0.487044	C15=1	C27+C29	0.514478	C27=0.12;C29=0.88	C13+C19	0.255399	C13=0.08;C19=0.92	C10+C15	0.54289	C10=0.35;C15=0.65	C21+C24	0.439145	C21=0.56;C24=0.44	C4+C17	0.291615	C4=0.78;C17=0.22	C24+C28	0.386034	C24=0.88;C28=0.12	C21+C22	0.422325	C21=0.69;C22=0.31
C9+C17	0.218454	C9=0.99;C17=0.01	C2+C4	0.562005	C2=0.10;C4=0.90	C10+C11	0.305722	C10=0.56;C11=0.44	C6+C21	0.433239	C6=0.53;C21=0.47	C26+C27	0.486418	C26=0.79;C27=0.21	C10+C29	0.514397	C10=0.13;C29=0.87	C14+C24	0.253681	C14=0.50;C24=0.50	C10+C23	0.542121	C10=0.45;C23=0.55	C7+C24	0.435322	C7=0.45;C24=0.55	C18+C27	0.29098	C18=0.87;C27=0.13	C18+C24	0.384394	C18=0.20;C24=0.80	C21+C27	0.421905	C21=0.75;C27=0.25
C9	0.218395	C9=1	C4+C18	0.553677	C4=0.70;C18=0.30	C7+C14	0.305719	C7=0.20;C14=0.80	C6+C7	0.431183	C6=0.68;C7=0.32	C22+C29	0.485477	C22=0.28;C29=0.72	C22+C23	0.514051	C22=0.33;C23=0.67	C15+C24	0.2536	C15=0.42;C24=0.58	C30	0.541136	C30=1	C18+C21	0.429012	C18=0.36;C21=0.64	C18+C22	0.290572	C18=0.83;C22=0.17	C2+C24	0.384051	C2=0.07;C24=0.93	C2+C6	0.421273	C2=0.29;C6=0.71
C9+C28	0.218395	C9=1.00;C28=0.00	C23+C24	0.553049	C23=0.34;C24=0.66	C7+C15	0.304856	C7=0.26;C15=0.74	C1+C17	0.428877	C1=0.60;C17=0.40	C22+C26	0.484832	C22=0.27;C26=0.73	C2+C21	0.513897	C2=0.21;C21=0.79	C22+C24	0.253185	C22=0.35;C24=0.65	C2+C30	0.541136	C2=0.00;C30=1.00	C7+C18	0.425889	C7=0.53;C18=0.47	C2+C12	0.290076	C2=0.23;C12=0.77	C13+C24	0.380776	C13=0.05;C24=0.95	C21+C23	0.420735	C21=0.71;C23=0.29
C1+C22	0.216647	C1=0.77;C22=0.23	C10+C18	0.552859	C10=0.32;C18=0.68	C10+C27	0.303426	C10=0.63;C27=0.37	C17+C21	0.42822	C17=0.39;C21=0.61	C27+C29	0.482317	C27=0.22;C29=0.78	C17+C23	0.513107	C17=0.31;C23=0.69	C1+C14	0.252825	C1=0.52;C14=0.48	C7+C30	0.541136	C7=0.00;C30=1.00	C2+C29	0.422126	C2=0.14;C29=0.86	C16+C17	0.289877	C16=0.89;C17=0.11	C24	0.378055	C24=1	C15+C21	0.4181	C15=0.37;C21=0.63
C18+C22	0.216024	C18=0.78;C22=0.22	C7+C21	0.551281	C7=0.34;C21=0.66	C14+C15	0.302189	C14=0.59;C15=0.41	C21+C23	0.426556	C21=0.62;C23=0.38	C10+C24	0.477159	C10=0.17;C24=0.83	C13+C29	0.512398	C13=0.09;C29=0.91	C2+C19	0.251922	C2=0.04;C19=0.96	C11+C30	0.541136	C11=0.00;C30=1.00	C2+C21	0.416768	C2=0.19;C21=0.81	C23+C24	0.289161	C23=0.32;C24=0.68	C9+C26	0.37675	C9=0.72;C26=0.28	C14+C22	0.417993	C14=0.68;C22=0.32
C18+C28	0.215929	C18=0.79;C28=0.21	C21+C23	0.550803	C21=0.63;C23=0.37	C15+C24	0.301603	C15=0.59;C24=0.41	C1+C21	0.425763	C1=0.49;C21=0.51	C10+C26	0.47298	C10=0.19;C26=0.81	C7+C11	0.510354	C7=0.16;C11=0.84	C2+C18	0.251099	C2=0.09;C18=0.91	C1+C17	0.541061	C1=0.84;C17=0.16	C17+C29	0.411608	C17=0.17;C29=0.83	C13+C18	0.288545	C13=0.10;C18=0.90	C18+C22	0.373462	C18=0.64;C22=0.36	C1+C11	0.414697	C1=0.62;C11=0.38
C14+C28	0.215094	C14=0.81;C28=0.19	C17+C24	0.545634	C17=0.34;C24=0.66	C10+C23	0.300443	C10=0.60;C23=0.40	C21+C28	0.425397	C21=0.61;C28=0.39	C2+C24	0.471681	C2=0.12;C24=0.88	C2+C4	0.507298	C2=0.15;C4=0.85	C7+C19	0.251013	C7=0.00;C19=1.00	C10+C11	0.540365	C10=0.42;C11=0.58	C10+C21	0.410117	C10=0.22;C21=0.78	C2+C24	0.287788	C2=0.25;C24=0.75	C15+C26	0.37247	C15=0.51;C26=0.49	C23+C28	0.414302	C23=0.40;C28=0.60
C12+C22	0.214298	C12=0.86;C22=0.14	C11+C17	0.544807	C11=0.56;C17=0.44	C2+C14	0.299421	C2=0.13;C14=0.87	C7+C21	0.424973	C7=0.34;C21=0.66	C1+C22	0.467371	C1=0.65;C22=0.35	C11	0.506274	C11=1	C11+C19	0.251013	C11=0.00;C19=1.00	C1+C6	0.539877	C1=0.62;C6=0.38	C28+C29	0.403037	C28=0.14;C29=0.86	C18+C24	0.287541	C18=0.73;C24=0.27	C12+C27	0.370785	C12=0.86;C27=0.14	C6+C17	0.41083	C6=0.61;C17=0.39
C1+C28	0.214292	C1=0.80;C28=0.20	C10+C17	0.544106	C10=0.52;C17=0.48	C14+C24	0.299282	C14=0.70;C24=0.30	C11+C27	0.424766	C11=0.66;C27=0.34	C17+C29	0.466452	C17=0.22;C29=0.78	C10+C21	0.505412	C10=0.24;C21=0.76	C19+C23	0.251013	C19=1.00;C23=0.00	C7+C21	0.537021	C7=0.31;C21=0.69	C10+C29	0.402109	C10=0.12;C29=0.88	C13+C21	0.287043	C13=0.13;C21=0.87	C9+C27	0.370314	C9=0.89;C27=0.11	C7+C28	0.410675	C7=0.37;C28=0.63
C14+C21	0.213771	C14=0.77;C21=0.23	C17+C21	0.540123	C17=0.37;C21=0.63	C10+C24	0.298644	C10=0.45;C24=0.55	C6+C27	0.423821	C6=0.71;C27=0.29	C2+C26	0.465079	C2=0.14;C26=0.86	C4+C29	0.503913	C4=0.29;C29=0.71	C19	0.251013	C19=1	C21+C22	0.530497	C21=0.65;C22=0.35	C22+C29	0.401669	C22=0.14;C29=0.86	C16+C27	0.286365	C16=0.94;C27=0.06	C10+C12	0.368403	C10=0.13;C12=0.87	C14+C27	0.40916	C14=0.75;C27=0.25
C14+C20	0.211052	C14=0.69;C20=0.31	C7+C24	0.538697	C7=0.30;C24=0.70	C4+C11	0.29735	C4=0.77;C11=0.23	C23+C28	0.42033	C23=0.48;C28=0.52	C28+C29	0.464464	C28=0.22;C29=0.78	C23+C28	0.502305	C23=0.72;C28=0.28	C13+C18	0.250367	C13=0.09;C18=0.91	C15+C22	0.530301	C15=0.62;C22=0.38	C27+C29	0.400299	C27=0.10;C29=0.90	C21+C28	0.285874	C21=0.82;C28=0.18	C2+C9	0.367184	C2=0.08;C9=0.92	C1+C22	0.405633	C1=0.66;C22=0.34
C1+C21	0.210928	C1=0.79;C21=0.21	C4+C27	0.538441	C4=0.93;C27=0.07	C4+C7	0.296069	C4=0.81;C7=0.19	C17+C23	0.418934	C17=0.51;C23=0.49	C1+C27	0.46436	C1=0.72;C27=0.28	C29	0.497964	C29=1	C18+C24	0.250219	C18=0.72;C24=0.28	C6+C13	0.529703	C6=0.86;C13=0.14	C4+C29	0.395645	C4=0.28;C29=0.72	C7+C17	0.285439	C7=0.60;C17=0.40	C9+C21	0.365228	C9=0.85;C21=0.15	C1+C14	0.404466	C1=0.46;C14=0.54
C20+C27	0.210295	C20=0.74;C27=0.26	C11+C28	0.535739	C11=0.57;C28=0.43	C11+C14	0.29578	C11=0.19;C14=0.81	C15+C17	0.414821	C15=0.56;C17=0.44	C1+C21	0.464331	C1=0.56;C21=0.44	C18+C29	0.497964	C18=0.00;C29=1.00	C14+C27	0.249305	C14=0.74;C27=0.26	C1	0.528077	C1=1	C7+C10	0.395486	C7=0.74;C10=0.26	C21+C27	0.285334	C21=0.86;C27=0.14	C18+C21	0.362819	C18=0.62;C21=0.38	C7+C14	0.403928	C7=0.26;C14=0.74
C12+C28	0.209359	C12=0.93;C28=0.07	C4+C13	0.532856	C4=0.97;C13=0.03	C2+C15	0.293996	C2=0.16;C15=0.84	C10+C11	0.414387	C10=0.32;C11=0.68	C7+C22	0.463175	C7=0.54;C22=0.46	C24+C29	0.497964	C24=0.00;C29=1.00	C18	0.246079	C18=1	C11+C15	0.525081	C11=0.43;C15=0.57	C7+C17	0.394086	C7=0.72;C17=0.28	C13+C16	0.284366	C13=0.04;C16=0.96	C9+C13	0.360851	C9=0.94;C13=0.06	C10+C14	0.401582	C10=0.26;C14=0.74
C10+C27	0.20906	C10=0.58;C27=0.42	C7+C10	0.532571	C7=0.44;C10=0.56	C13+C14	0.293847	C13=0.10;C14=0.90	C15+C28	0.414026	C15=0.55;C28=0.45	C13+C24	0.462618	C13=0.10;C24=0.90	C13+C23	0.496033	C13=0.18;C23=0.82	C1+C15	0.244436	C1=0.63;C15=0.37	C7+C15	0.524259	C7=0.33;C15=0.67	C2+C4	0.393383	C2=0.14;C4=0.86	C21+C22	0.283805	C21=0.83;C22=0.17	C2+C12	0.3594	C2=0.08;C12=0.92	C11+C14	0.40127	C11=0.33;C14=0.67
C26+C27	0.208174	C26=0.75;C27=0.25	C4+C22	0.530927	C4=0.99;C22=0.01	C4+C27	0.293438	C4=0.83;C27=0.17	C11+C15	0.413591	C11=0.53;C15=0.47	C2+C29	0.459588	C2=0.14;C29=0.86	C23+C27	0.496029	C23=0.79;C27=0.21	C13+C30	0.243139	C13=0.07;C30=0.93	C6+C28	0.522372	C6=0.82;C28=0.18	C13+C29	0.393094	C13=0.04;C29=0.96	C18	0.283029	C18=1	C15+C27	0.359137	C15=0.78;C27=0.22	C11+C17	0.401254	C11=0.52;C17=0.48
C1+C15	0.2076	C1=0.86;C15=0.14	C4+C24	0.530877	C4=1.00;C24=0.00	C2+C29	0.292699	C2=0.11;C29=0.89	C22+C27	0.412754	C22=0.83;C27=0.17	C18+C24	0.458167	C18=0.22;C24=0.78	C21+C22	0.486723	C21=0.75;C22=0.25	C30	0.240238	C30=1	C6+C17	0.51849	C6=0.84;C17=0.16	C17+C21	0.392982	C17=0.20;C21=0.80	C16+C22	0.282822	C16=0.97;C22=0.03	C15+C17	0.358955	C15=0.74;C17=0.26	C2+C15	0.401045	C2=0.33;C15=0.67
C12	0.207518	C12=1	C4	0.530877	C4=1	C11+C15	0.290923	C11=0.25;C15=0.75	C1+C23	0.411321	C1=0.62;C23=0.38	C7+C27	0.457563	C7=0.62;C27=0.38	C4+C17	0.484932	C4=0.82;C17=0.18	C2+C30	0.240238	C2=0.00;C30=1.00	C11+C22	0.512588	C11=0.56;C22=0.44	C7+C28	0.391595	C7=0.73;C28=0.27	C16+C28	0.282758	C16=0.98;C28=0.02	C12+C13	0.357131	C12=0.92;C13=0.08	C1+C27	0.400286	C1=0.73;C27=0.27
C12+C21	0.207518	C12=1.00;C21=0.00	C24+C28	0.529155	C24=0.68;C28=0.32	C14+C23	0.290256	C14=0.89;C23=0.11	C21+C27	0.410919	C21=0.70;C27=0.30	C24+C29	0.457218	C24=0.65;C29=0.35	C17+C21	0.481712	C17=0.23;C21=0.77	C7+C30	0.240238	C7=0.00;C30=1.00	C6+C15	0.507539	C6=0.84;C15=0.16	C18+C29	0.391427	C18=0.00;C29=1.00	C12+C16	0.282461	C12=0.00;C16=1.00	C12+C17	0.357095	C12=0.88;C17=0.12	C10+C28	0.399758	C10=0.37;C28=0.63
C12+C26	0.207518	C12=1.00;C26=0.00	C2+C18	0.527665	C2=0.15;C18=0.85	C14	0.287106	C14=1	C1+C27	0.408781	C1=0.69;C27=0.31	C17+C26	0.453896	C17=0.18;C26=0.82	C4+C10	0.47849	C4=0.86;C10=0.14	C11+C30	0.240238	C11=0.00;C30=1.00	C2+C21	0.505817	C2=0.20;C21=0.80	C24+C29	0.391427	C24=0.00;C29=1.00	C16	0.282461	C16=1	C9+C10	0.356054	C9=0.96;C10=0.04	C15+C17	0.397625	C15=0.55;C17=0.45
C17+C23	0.206298	C17=0.45;C23=0.55	C17+C23	0.523288	C17=0.50;C23=0.50	C4+C23	0.28707	C4=0.82;C23=0.18	C6+C23	0.405013	C6=0.67;C23=0.33	C13+C26	0.45342	C13=0.12;C26=0.88	C21+C27	0.476198	C21=0.83;C27=0.17	C23+C30	0.240238	C23=0.00;C30=1.00	C6	0.504929	C6=1	C29	0.391427	C29=1	C12+C23	0.277506	C12=0.71;C23=0.29	C9	0.354506	C9=1	C1+C10	0.394699	C1=0.71;C10=0.29
C14	0.206209	C14=1	C21+C28	0.520938	C21=0.65;C28=0.35	C4+C29	0.286768	C4=0.43;C29=0.57	C22	0.403351	C22=1	C26+C28	0.451348	C26=0.82;C28=0.18	C23	0.476031	C23=1	C6+C7	0.237864	C6=0.82;C7=0.18	C22+C23	0.502096	C22=0.47;C23=0.53	C7+C22	0.39132	C7=0.73;C22=0.27	C12+C21	0.276989	C12=0.18;C21=0.82	C9+C17	0.354506	C9=1.00;C17=0.00	C27+C28	0.393932	C27=0.33;C28=0.67
C6+C14	0.206209	C6=0.00;C14=1.00	C18+C22	0.516477	C18=0.80;C22=0.20	C7+C10	0.285451	C7=0.33;C10=0.67	C15+C21	0.403154	C15=0.43;C21=0.57	C13+C29	0.451197	C13=0.13;C29=0.87	C13+C21	0.47523	C13=0.14;C21=0.86	C1+C6	0.237305	C1=0.50;C6=0.50	C21+C27	0.50002	C21=0.77;C27=0.23	C7+C27	0.388595	C7=0.80;C27=0.20	C21	0.275901	C21=1	C9+C28	0.354506	C9=1.00;C28=0.00	C10+C11	0.392936	C10=0.42;C11=0.58
C14+C15	0.206209	C14=1.00;C15=0.00	C10+C28	0.514162	C10=0.56;C28=0.44	C4+C22	0.285342	C4=0.79;C22=0.21	C6+C13	0.402315	C6=0.80;C13=0.20	C24	0.449103	C24=1	C4+C28	0.473061	C4=0.85;C28=0.15	C6+C13	0.236192	C6=0.87;C13=0.13	C15+C23	0.497841	C15=0.63;C23=0.37	C21+C27	0.387515	C21=0.86;C27=0.14	C17+C24	0.275112	C17=0.29;C24=0.71	C2+C15	0.350465	C2=0.15;C15=0.85	C6+C11	0.391914	C6=0.60;C11=0.40
C17+C20	0.205993	C17=0.30;C20=0.70	C18+C27	0.513792	C18=0.86;C27=0.14	C13+C29	0.284539	C13=0.08;C29=0.92	C1+C7	0.402019	C1=0.67;C7=0.33	C18+C22	0.446714	C18=0.65;C22=0.35	C7+C22	0.471734	C7=0.62;C22=0.38	C6+C14	0.236083	C6=0.57;C14=0.43	C2+C15	0.496566	C2=0.21;C15=0.79	C21+C22	0.386258	C21=0.83;C22=0.17	C11+C17	0.272972	C11=0.61;C17=0.39	C10+C15	0.348589	C10=0.18;C15=0.82	C1+C7	0.391722	C1=0.72;C7=0.28
C1+C6	0.205758	C1=1.00;C6=0.00	C18+C24	0.511093	C18=0.65;C24=0.35	C2+C4	0.284141	C2=0.11;C4=0.89	C7+C28	0.40125	C7=0.44;C28=0.56	C18+C27	0.446311	C18=0.71;C27=0.29	C21+C28	0.468789	C21=0.82;C28=0.18	C1+C11	0.235957	C1=0.81;C11=0.19	C15+C27	0.4903	C15=0.75;C27=0.25	C21+C28	0.38418	C21=0.85;C28=0.15	C4+C28	0.272772	C4=0.84;C28=0.16	C12+C28	0.348497	C12=0.98;C28=0.02	C6+C10	0.391235	C6=0.68;C10=0.32
C1	0.205758	C1=1	C23+C28	0.506837	C23=0.52;C28=0.48	C10+C18	0.284062	C10=0.51;C18=0.49	C7+C15	0.400362	C7=0.39;C15=0.61	C10+C29	0.446086	C10=0.15;C29=0.85	C4+C27	0.464888	C4=0.90;C27=0.10	C24+C27	0.235685	C24=0.76;C27=0.24	C10+C22	0.489697	C10=0.48;C22=0.52	C13+C21	0.379057	C13=0.07;C21=0.93	C7+C28	0.271478	C7=0.68;C28=0.32	C15+C21	0.34846	C15=0.72;C21=0.28	C1+C23	0.389383	C1=0.71;C23=0.29
C18	0.205546	C18=1	C13+C18	0.500081	C13=0.05;C18=0.95	C13+C15	0.284045	C13=0.12;C15=0.88	C10+C21	0.398167	C10=0.28;C21=0.72	C1+C28	0.442659	C1=0.71;C28=0.29	C7+C10	0.46385	C7=0.69;C10=0.31	C1+C13	0.235441	C1=0.88;C13=0.12	C13+C21	0.480971	C13=0.16;C21=0.84	C7+C13	0.376665	C7=0.97;C13=0.03	C2+C11	0.270643	C2=0.32;C11=0.68	C12	0.348298	C12=1	C2+C17	0.388636	C2=0.38;C17=0.62
C20+C23	0.20488	C20=0.66;C23=0.34	C18	0.497177	C18=1	C15+C23	0.278913	C15=0.89;C23=0.11	C6+C10	0.397362	C6=0.76;C10=0.24	C1+C17	0.439711	C1=0.73;C17=0.27	C4+C13	0.463767	C4=0.92;C13=0.08	C2+C6	0.234643	C2=0.11;C6=0.89	C13+C15	0.472603	C13=0.17;C15=0.83	C7	0.376417	C7=1	C7+C23	0.270116	C7=0.65;C23=0.35	C12+C21	0.348298	C12=1.00;C21=0.00	C6+C22	0.38854	C6=0.65;C22=0.35
C10+C15	0.203001	C10=0.48;C15=0.52	C7+C17	0.491599	C7=0.46;C17=0.54	C29	0.278863	C29=1	C11+C13	0.395745	C11=0.76;C13=0.24	C7+C28	0.436786	C7=0.61;C28=0.39	C7+C17	0.459999	C7=0.67;C17=0.33	C15+C27	0.233697	C15=0.70;C27=0.30	C21+C28	0.472236	C21=0.80;C28=0.20	C2+C7	0.376417	C2=0.00;C7=1.00	C2+C23	0.269708	C2=0.41;C23=0.59	C12+C26	0.348298	C12=1.00;C26=0.00	C22+C28	0.388395	C22=0.39;C28=0.61
C23+C27	0.202763	C23=0.61;C27=0.39	C2+C21	0.487954	C2=0.18;C21=0.82	C18+C29	0.278863	C18=0.00;C29=1.00	C2+C6	0.39299	C2=0.17;C6=0.83	C1+C2	0.434917	C1=0.82;C2=0.18	C4+C22	0.457378	C4=0.91;C22=0.09	C1+C7	0.233534	C1=0.86;C7=0.14	C15+C28	0.471771	C15=0.76;C28=0.24	C4+C17	0.376069	C4=0.83;C17=0.17	C7+C22	0.266392	C7=0.71;C22=0.29	C22+C26	0.345577	C22=0.33;C26=0.67	C6+C7	0.387509	C6=0.69;C7=0.31
C20+C26	0.202306	C20=0.49;C26=0.51	C7+C28	0.484213	C7=0.48;C28=0.52	C24+C29	0.278863	C24=0.00;C29=1.00	C7+C17	0.392335	C7=0.44;C17=0.56	C1+C13	0.430687	C1=0.83;C13=0.17	C7+C28	0.454976	C7=0.69;C28=0.31	C1+C23	0.23327	C1=0.85;C23=0.15	C17+C21	0.470368	C17=0.19;C21=0.81	C21	0.375011	C21=1	C2+C7	0.266219	C2=0.25;C7=0.75	C13+C15	0.345185	C13=0.13;C15=0.87	C6+C27	0.380998	C6=0.72;C27=0.28
C10+C17	0.201797	C10=0.53;C17=0.47	C10+C22	0.48348	C10=0.66;C22=0.34	C15	0.276757	C15=1	C15+C27	0.386943	C15=0.66;C27=0.34	C26	0.430672	C26=1	C7+C27	0.453501	C7=0.74;C27=0.26	C6+C11	0.232727	C6=0.84;C11=0.16	C11+C27	0.468692	C11=0.70;C27=0.30	C4+C10	0.371651	C4=0.87;C10=0.13	C7+C27	0.265117	C7=0.78;C27=0.22	C17+C18	0.344795	C17=0.27;C18=0.73	C14+C23	0.379417	C14=0.79;C23=0.21
C17+C26	0.200804	C17=0.28;C26=0.72	C2+C10	0.483257	C2=0.23;C10=0.77	C18+C22	0.276742	C18=0.60;C22=0.40	C13+C21	0.384986	C13=0.21;C21=0.79	C21+C26	0.430672	C21=0.00;C26=1.00	C21	0.452461	C21=1	C1+C2	0.232456	C1=0.91;C2=0.09	C15+C17	0.468029	C15=0.78;C17=0.22	C4+C28	0.367145	C4=0.86;C28=0.14	C4+C13	0.264618	C4=0.93;C13=0.07	C18+C27	0.342667	C18=0.78;C27=0.22	C10+C15	0.378452	C10=0.38;C15=0.62
C6+C10	0.199966	C6=0.54;C10=0.46	C10+C27	0.478267	C10=0.75;C27=0.25	C2+C10	0.276357	C2=0.21;C10=0.79	C23+C27	0.384589	C23=0.59;C27=0.41	C18+C29	0.43056	C18=0.18;C29=0.82	C4	0.451704	C4=1	C6+C15	0.228371	C6=0.84;C15=0.16	C7+C10	0.463285	C7=0.46;C10=0.54	C4+C27	0.359923	C4=0.92;C27=0.08	C4+C27	0.263648	C4=0.92;C27=0.08	C15+C28	0.341194	C15=0.84;C28=0.16	C10+C17	0.375658	C10=0.43;C17=0.57
C10+C21	0.192069	C10=0.53;C21=0.47	C11+C22	0.46851	C11=0.71;C22=0.29	C11+C18	0.276161	C11=0.38;C18=0.62	C17+C27	0.384151	C17=0.60;C27=0.40	C7+C17	0.429143	C7=0.63;C17=0.37	C4+C18	0.451704	C4=1.00;C18=0.00	C1	0.228217	C1=1	C23+C27	0.457661	C23=0.68;C27=0.32	C4+C13	0.354101	C4=0.98;C13=0.02	C7+C11	0.262506	C7=0.60;C11=0.40	C15	0.334359	C15=1	C2+C10	0.374694	C2=0.45;C10=0.55
C6+C26	0.191203	C6=0.31;C26=0.69	C21+C22	0.465937	C21=0.78;C22=0.22	C4+C13	0.270537	C4=0.94;C13=0.06	C1+C13	0.38155	C1=0.79;C13=0.21	C17+C18	0.428582	C17=0.30;C18=0.70	C4+C24	0.451704	C4=1.00;C24=0.00	C6+C23	0.22798	C6=0.94;C23=0.06	C2+C23	0.454918	C2=0.27;C23=0.73	C4+C22	0.35338	C4=0.99;C22=0.01	C4+C24	0.261126	C4=0.79;C24=0.21	C2+C18	0.32946	C2=0.14;C18=0.86	C1+C15	0.37432	C1=0.65;C15=0.35
C15+C26	0.191157	C15=0.29;C26=0.71	C21+C27	0.465072	C21=0.83;C27=0.17	C10+C13	0.269679	C10=0.84;C13=0.16	C10+C23	0.380988	C10=0.39;C23=0.61	C18+C28	0.427214	C18=0.70;C28=0.30	C7+C13	0.439696	C7=0.84;C13=0.16	C13+C14	0.227741	C13=0.13;C14=0.87	C11+C28	0.452626	C11=0.70;C28=0.30	C4+C24	0.3533	C4=1.00;C24=0.00	C7+C13	0.259954	C7=0.85;C13=0.15	C18+C28	0.324258	C18=0.83;C28=0.17	C21	0.374007	C21=1
C20+C22	0.1907	C20=0.78;C22=0.22	C2+C24	0.460623	C2=0.13;C24=0.87	C4+C18	0.269215	C4=0.86;C18=0.14	C27+C28	0.378511	C27=0.40;C28=0.60	C29	0.426894	C29=1	C2+C7	0.430244	C2=0.08;C7=0.92	C6	0.227151	C6=1	C7+C22	0.452304	C7=0.46;C22=0.54	C4	0.3533	C4=1	C4+C22	0.258563	C4=0.99;C22=0.01	C13+C18	0.321794	C13=0.10;C18=0.90	C17+C23	0.37379	C17=0.56;C23=0.44
C15+C20	0.188222	C15=0.27;C20=0.73	C11+C27	0.460421	C11=0.80;C27=0.20	C4	0.266557	C4=1	C2+C21	0.377271	C2=0.19;C21=0.81	C7+C10	0.42366	C7=0.68;C10=0.32	C7	0.42836	C7=1	C7+C14	0.226919	C7=0.15;C14=0.85	C21	0.451827	C21=1	C4+C18	0.3533	C4=1.00;C18=0.00	C4	0.258526	C4=1	C10+C18	0.314584	C10=0.01;C18=0.99	C11+C22	0.371846	C11=0.56;C22=0.44
C10+C22	0.18783	C10=0.61;C22=0.39	C10+C13	0.460016	C10=0.88;C13=0.12	C4+C24	0.266557	C4=1.00;C24=0.00	C1+C15	0.374776	C1=0.59;C15=0.41	C1+C10	0.423535	C1=0.80;C10=0.20	C2+C24	0.419268	C2=0.20;C24=0.80	C14+C15	0.226516	C14=0.68;C15=0.32	C10+C27	0.447183	C10=0.62;C27=0.38	C2+C24	0.311032	C2=0.21;C24=0.79	C7	0.254735	C7=1	C18	0.314546	C18=1	C6+C14	0.369545	C6=0.28;C14=0.72
C22+C26	0.187323	C22=0.20;C26=0.80	C10	0.453844	C10=1	C18+C23	0.266061	C18=0.67;C23=0.33	C7+C27	0.370731	C7=0.55;C27=0.45	C2+C18	0.419587	C2=0.20;C18=0.80	C10+C24	0.414959	C10=0.24;C24=0.76	C2+C14	0.224683	C2=0.10;C14=0.90	C15	0.446325	C15=1	C10+C24	0.307758	C10=0.25;C24=0.75	C11+C28	0.254502	C11=0.70;C28=0.30	C26+C27	0.314115	C26=0.80;C27=0.20	C7+C15	0.369007	C7=0.36;C15=0.64
C20+C28	0.185061	C20=0.83;C28=0.17	C22+C24	0.453192	C22=0.18;C24=0.82	C7+C18	0.265424	C7=0.31;C18=0.69	C1+C10	0.370653	C1=0.76;C10=0.24	C21+C27	0.41804	C21=0.68;C27=0.32	C17+C24	0.412379	C17=0.26;C24=0.74	C11+C24	0.224423	C11=0.23;C24=0.77	C11+C17	0.443867	C11=0.73;C17=0.27	C17+C24	0.304028	C17=0.26;C24=0.74	C24+C28	0.253321	C24=0.78;C28=0.22	C10+C26	0.308231	C10=0.18;C26=0.82	C11+C15	0.36817	C11=0.47;C15=0.53
C6+C23	0.185013	C6=0.48;C23=0.52	C13+C21	0.45316	C13=0.10;C21=0.90	C18+C27	0.264543	C18=0.70;C27=0.30	C1+C6	0.369582	C1=0.34;C6=0.66	C21+C22	0.415277	C21=0.62;C22=0.38	C22+C24	0.403993	C22=0.26;C24=0.74	C11+C14	0.221677	C11=0.11;C14=0.89	C11+C13	0.443204	C11=0.81;C13=0.19	C2+C18	0.296609	C2=0.28;C18=0.72	C12+C17	0.252617	C12=0.77;C17=0.23	C17+C26	0.303844	C17=0.21;C26=0.79	C10+C23	0.366338	C10=0.49;C23=0.51
C21+C23	0.184401	C21=0.42;C23=0.58	C7+C23	0.452612	C7=0.43;C23=0.57	C10	0.263238	C10=1	C1+C2	0.368458	C1=0.83;C2=0.17	C7+C13	0.409441	C7=0.78;C13=0.22	C2+C18	0.40336	C2=0.27;C18=0.73	C23+C24	0.220667	C23=0.20;C24=0.80	C23+C28	0.442946	C23=0.66;C28=0.34	C24+C28	0.29059	C24=0.78;C28=0.22	C2+C17	0.248266	C2=0.46;C17=0.54	C2+C26	0.301392	C2=0.13;C26=0.87	C14+C15	0.36633	C14=0.83;C15=0.17
C22+C23	0.183573	C22=0.35;C23=0.65	C24+C27	0.450916	C24=0.87;C27=0.13	C11+C22	0.253572	C11=0.48;C22=0.52	C2+C11	0.367473	C2=0.11;C11=0.89	C13+C18	0.403343	C13=0.16;C18=0.84	C24+C28	0.39594	C24=0.77;C28=0.23	C14+C23	0.219991	C14=0.94;C23=0.06	C7+C23	0.439371	C7=0.35;C23=0.65	C24+C27	0.283615	C24=0.84;C27=0.16	C17+C23	0.248259	C17=0.46;C23=0.54	C13+C26	0.293876	C13=0.10;C26=0.90	C15+C22	0.366096	C15=0.60;C22=0.40
C20+C21	0.183036	C20=0.80;C21=0.20	C2+C11	0.448676	C2=0.12;C11=0.88	C22+C24	0.252577	C22=0.39;C24=0.61	C10+C15	0.366975	C10=0.31;C15=0.69	C1	0.403058	C1=1	C24+C27	0.389574	C24=0.83;C27=0.17	C7+C24	0.219873	C7=0.18;C24=0.82	C17+C23	0.437068	C17=0.31;C23=0.69	C22+C24	0.283267	C22=0.20;C24=0.80	C11+C22	0.248135	C11=0.73;C22=0.27	C21+C22	0.293369	C21=0.52;C22=0.48	C14	0.363301	C14=1
C23+C28	0.182152	C23=0.67;C28=0.33	C11+C13	0.446226	C11=0.90;C13=0.10	C11+C24	0.249169	C11=0.37;C24=0.63	C15+C23	0.365715	C15=0.58;C23=0.42	C10+C21	0.402637	C10=0.29;C21=0.71	C17+C18	0.382446	C17=0.33;C18=0.67	C14	0.219381	C14=1	C13+C23	0.436937	C13=0.23;C23=0.77	C17+C18	0.27864	C17=0.34;C18=0.66	C11+C27	0.246245	C11=0.80;C27=0.20	C26+C28	0.286315	C26=0.91;C28=0.09	C7+C17	0.363098	C7=0.41;C17=0.59
C15+C17	0.181534	C15=0.56;C17=0.44	C7+C11	0.444432	C7=0.18;C11=0.82	C7+C22	0.243408	C7=0.41;C22=0.59	C6+C15	0.363705	C6=0.87;C15=0.13	C2+C21	0.394123	C2=0.22;C21=0.78	C18+C22	0.378401	C18=0.66;C22=0.34	C7+C15	0.215412	C7=0.23;C15=0.77	C2+C11	0.43557	C2=0.17;C11=0.83	C18+C24	0.276284	C18=0.29;C24=0.71	C11+C13	0.245186	C11=0.83;C13=0.17	C26	0.28339	C26=1	C2+C11	0.362963	C2=0.36;C11=0.64
C6+C27	0.181309	C6=0.64;C27=0.36	C11+C23	0.444249	C11=0.78;C23=0.22	C2+C18	0.242241	C2=0.18;C18=0.82	C7+C11	0.362809	C7=0.07;C11=0.93	C2+C7	0.389969	C2=0.01;C7=0.99	C18+C24	0.377512	C18=0.31;C24=0.69	C13+C15	0.210561	C13=0.15;C15=0.85	C2+C10	0.433797	C2=0.31;C10=0.69	C2+C10	0.269421	C2=0.44;C10=0.56	C24+C27	0.243872	C24=0.87;C27=0.13	C21+C26	0.28339	C21=0.00;C26=1.00	C2+C23	0.362877	C2=0.44;C23=0.56
C26+C28	0.180999	C26=0.86;C28=0.14	C21	0.443028	C21=1	C7+C24	0.240317	C7=0.30;C24=0.70	C11+C23	0.36268	C11=0.92;C23=0.08	C7	0.389925	C7=1	C13+C24	0.377407	C13=0.11;C24=0.89	C2+C15	0.209884	C2=0.14;C15=0.86	C11+C23	0.431602	C11=0.61;C23=0.39	C13+C24	0.268351	C13=0.04;C24=0.96	C22+C24	0.243023	C22=0.16;C24=0.84	C10+C22	0.271631	C10=0.34;C22=0.66	C11+C27	0.36247	C11=0.65;C27=0.35
C15+C23	0.180494	C15=0.43;C23=0.57	C11	0.440191	C11=1	C24+C27	0.239945	C24=0.71;C27=0.29	C6	0.362414	C6=1	C17+C21	0.387299	C17=0.31;C21=0.69	C18+C28	0.363764	C18=0.71;C28=0.29	C13+C24	0.209001	C13=0.08;C24=0.92	C7+C11	0.420024	C7=0.09;C11=0.91	C24	0.267263	C24=1	C12+C13	0.240342	C12=0.90;C13=0.10	C17+C22	0.270355	C17=0.39;C22=0.61	C2+C22	0.361261	C2=0.43;C22=0.57
C15+C27	0.180494	C15=0.62;C27=0.38	C2+C23	0.439159	C2=0.25;C23=0.75	C22+C23	0.238914	C22=0.57;C23=0.43	C11	0.362249	C11=1	C10+C18	0.386853	C10=0.14;C18=0.86	C24	0.363157	C24=1	C2+C24	0.208984	C2=0.08;C24=0.92	C11	0.418977	C11=1	C18+C28	0.263156	C18=0.71;C28=0.29	C13+C24	0.240076	C13=0.09;C24=0.91	C2+C22	0.258436	C2=0.25;C22=0.75	C1+C6	0.358071	C1=0.69;C6=0.31
C17+C27	0.179808	C17=0.56;C27=0.44	C13+C24	0.434952	C13=0.04;C24=0.96	C23+C24	0.236558	C23=0.31;C24=0.69	C13+C15	0.36025	C13=0.24;C15=0.76	C21+C28	0.383155	C21=0.69;C28=0.31	C18+C27	0.361281	C18=0.77;C27=0.23	C11+C15	0.207308	C11=0.20;C15=0.80	C10+C13	0.413181	C10=0.75;C13=0.25	C18+C27	0.258595	C18=0.78;C27=0.22	C12+C27	0.239484	C12=0.88;C27=0.12	C21+C27	0.253096	C21=0.68;C27=0.32	C15+C27	0.357997	C15=0.68;C27=0.32
C6+C17	0.179142	C6=0.58;C17=0.42	C24	0.432931	C24=1	C11+C27	0.235552	C11=0.59;C27=0.41	C10+C17	0.359329	C10=0.37;C17=0.63	C18	0.379432	C18=1	C2+C10	0.357495	C2=0.44;C10=0.56	C24	0.204796	C24=1	C10+C17	0.40742	C10=0.68;C17=0.32	C18+C22	0.258567	C18=0.73;C22=0.27	C12+C22	0.236257	C12=0.87;C22=0.13	C17+C21	0.248249	C17=0.37;C21=0.63	C17+C27	0.357039	C17=0.63;C27=0.37
C6+C20	0.178973	C6=0.14;C20=0.86	C22+C23	0.430932	C22=0.33;C23=0.67	C13+C18	0.227985	C13=0.11;C18=0.89	C13+C23	0.357017	C13=0.30;C23=0.70	C13+C21	0.378857	C13=0.20;C21=0.80	C10+C18	0.352157	C10=0.26;C18=0.74	C11+C22	0.20337	C11=0.39;C22=0.61	C23	0.406158	C23=1	C10+C18	0.258245	C10=0.29;C18=0.71	C11+C23	0.235603	C11=0.96;C23=0.04	C10+C21	0.246542	C10=0.30;C21=0.70	C6+C23	0.355577	C6=0.72;C23=0.28
C20	0.177699	C20=1	C23+C27	0.422769	C23=0.76;C27=0.24	C18+C24	0.227829	C18=0.65;C24=0.35	C2+C15	0.352543	C2=0.21;C15=0.79	C10+C22	0.360133	C10=0.41;C22=0.59	C13+C18	0.349801	C13=0.17;C18=0.83	C15+C23	0.201635	C15=0.93;C23=0.07	C7+C27	0.404722	C7=0.60;C27=0.40	C2+C17	0.248758	C2=0.45;C17=0.55	C12+C28	0.235561	C12=0.88;C28=0.12	C13+C22	0.24478	C13=0.21;C22=0.79	C17+C22	0.354348	C17=0.55;C22=0.45
C10+C28	0.176718	C10=0.73;C28=0.27	C2+C17	0.411172	C2=0.26;C17=0.74	C7+C27	0.225976	C7=0.52;C27=0.48	C7+C23	0.35102	C7=0.43;C23=0.57	C10+C27	0.357929	C10=0.48;C27=0.52	C10+C22	0.341556	C10=0.49;C22=0.51	C15	0.201042	C15=1	C10+C28	0.402766	C10=0.70;C28=0.30	C10+C17	0.245702	C10=0.52;C17=0.48	C11	0.235529	C11=1	C22+C28	0.237706	C22=0.74;C28=0.26	C10+C22	0.353911	C10=0.48;C22=0.52
C26	0.175704	C26=1	C7+C22	0.40997	C7=0.63;C22=0.37	C18	0.221734	C18=1	C10+C28	0.346588	C10=0.36;C28=0.64	C17+C27	0.344171	C17=0.51;C27=0.49	C2+C22	0.340147	C2=0.42;C22=0.58	C22+C23	0.197545	C22=0.66;C23=0.34	C2+C22	0.397686	C2=0.32;C22=0.68	C13+C18	0.240372	C13=0.08;C18=0.92	C24	0.234549	C24=1	C2+C21	0.237456	C2=0.22;C21=0.78	C1	0.352998	C1=1
C21+C26	0.175704	C21=0.00;C26=1.00	C13+C23	0.409921	C13=0.15;C23=0.85	C23+C27	0.220362	C23=0.53;C27=0.47	C13+C17	0.346497	C13=0.29;C17=0.71	C2+C22	0.340246	C2=0.32;C22=0.68	C2+C17	0.332166	C2=0.44;C17=0.56	C7+C22	0.196677	C7=0.32;C22=0.68	C10	0.385258	C10=1	C18	0.237258	C18=1	C12	0.229613	C12=1	C22+C27	0.236275	C22=0.76;C27=0.24	C2+C27	0.349984	C2=0.51;C27=0.49
C10	0.170908	C10=1	C7+C27	0.402805	C7=0.72;C27=0.28	C2+C22	0.21688	C2=0.27;C22=0.73	C1	0.34404	C1=1	C21	0.339587	C21=1	C10+C17	0.328165	C10=0.51;C17=0.49	C2+C22	0.184185	C2=0.20;C22=0.80	C7+C28	0.380357	C7=0.60;C28=0.40	C10+C22	0.235315	C10=0.56;C22=0.44	C2+C28	0.226423	C2=0.55;C28=0.45	C17+C27	0.226959	C17=0.56;C27=0.44	C17+C28	0.349077	C17=0.34;C28=0.66
C23	0.167443	C23=1	C23	0.399575	C23=1	C2+C24	0.212333	C2=0.17;C24=0.83	C2+C23	0.342495	C2=0.25;C23=0.75	C17+C22	0.337762	C17=0.44;C22=0.56	C18	0.328066	C18=1	C22+C27	0.183789	C22=0.69;C27=0.31	C7+C17	0.368706	C7=0.65;C17=0.35	C10+C27	0.234173	C10=0.63;C27=0.37	C23+C28	0.223118	C23=0.63;C28=0.37	C13+C21	0.226143	C13=0.19;C21=0.81	C10+C27	0.348045	C10=0.56;C27=0.44
C21+C27	0.160407	C21=0.57;C27=0.43	C17+C27	0.395347	C17=0.74;C27=0.26	C22+C27	0.204727	C22=0.64;C27=0.36	C13+C28	0.341645	C13=0.29;C28=0.71	C27+C28	0.336951	C27=0.49;C28=0.51	C10+C27	0.318811	C10=0.61;C27=0.39	C13+C22	0.182498	C13=0.20;C22=0.80	C7+C13	0.363473	C7=0.75;C13=0.25	C2+C22	0.233964	C2=0.50;C22=0.50	C2+C22	0.220893	C2=0.58;C22=0.42	C22	0.224687	C22=1	C7+C10	0.341301	C7=0.48;C10=0.52
C17+C21	0.158458	C17=0.50;C21=0.50	C17+C22	0.393587	C17=0.68;C22=0.32	C13+C24	0.198603	C13=0.10;C24=0.90	C21	0.341478	C21=1	C2+C27	0.333151	C2=0.38;C27=0.62	C2+C28	0.313802	C2=0.49;C28=0.51	C11+C27	0.175238	C11=0.51;C27=0.49	C13+C22	0.354866	C13=0.26;C22=0.74	C2+C28	0.233959	C2=0.50;C28=0.50	C2+C27	0.218325	C2=0.67;C27=0.33	C10+C27	0.221179	C10=0.49;C27=0.51	C6+C15	0.333613	C6=0.75;C15=0.25
C6+C22	0.157989	C6=0.68;C22=0.32	C2+C28	0.388314	C2=0.29;C28=0.71	C13+C22	0.196219	C13=0.20;C22=0.80	C7+C10	0.339979	C7=0.59;C10=0.41	C22+C28	0.328529	C22=0.57;C28=0.43	C2+C27	0.312478	C2=0.55;C27=0.45	C22	0.168913	C22=1	C17+C22	0.353071	C17=0.34;C22=0.66	C2+C27	0.229638	C2=0.58;C27=0.42	C22+C23	0.214461	C22=0.32;C23=0.68	C21+C28	0.217114	C21=0.77;C28=0.23	C7+C22	0.333514	C7=0.47;C22=0.53
C15+C22	0.157421	C15=0.66;C22=0.34	C17+C28	0.382813	C17=0.61;C28=0.39	C2+C27	0.195909	C2=0.36;C27=0.64	C10+C27	0.339619	C10=0.48;C27=0.52	C10+C17	0.316945	C10=0.47;C17=0.53	C10+C13	0.304463	C10=0.69;C13=0.31	C23+C27	0.16882	C23=0.46;C27=0.54	C22+C28	0.352222	C22=0.65;C28=0.35	C10+C28	0.223185	C10=0.61;C28=0.39	C13+C23	0.214155	C13=0.23;C23=0.77	C10+C17	0.2133	C10=0.43;C17=0.57	C28	0.333286	C28=1
C15+C28	0.15351	C15=0.70;C28=0.30	C7+C13	0.379897	C7=0.89;C13=0.11	C2+C11	0.193993	C2=0.21;C11=0.79	C2+C28	0.335718	C2=0.26;C28=0.74	C13+C22	0.314962	C13=0.29;C22=0.71	C10+C28	0.299019	C10=0.60;C28=0.40	C7+C27	0.168466	C7=0.44;C27=0.56	C2+C7	0.348329	C2=0.20;C7=0.80	C10+C13	0.210751	C10=0.83;C13=0.17	C23+C27	0.212854	C23=0.74;C27=0.26	C21	0.205037	C21=1	C22+C23	0.332742	C22=0.51;C23=0.49
C6+C21	0.15329	C6=0.63;C21=0.37	C2+C7	0.376822	C2=0.06;C7=0.94	C11+C13	0.193817	C11=0.81;C13=0.19	C2+C17	0.335121	C2=0.25;C17=0.75	C22+C27	0.313774	C22=0.57;C27=0.43	C17+C22	0.297315	C17=0.49;C22=0.51	C2+C27	0.152678	C2=0.28;C27=0.72	C7	0.339232	C7=1	C10	0.204873	C10=1	C2+C13	0.204243	C2=0.98;C13=0.02	C2+C27	0.201441	C2=0.38;C27=0.62	C6	0.329427	C6=1
C6+C28	0.152357	C6=0.73;C28=0.27	C7	0.375834	C7=1	C24	0.192739	C24=1	C17+C28	0.327676	C17=0.52;C28=0.48	C13+C27	0.313225	C13=0.35;C27=0.65	C17+C27	0.279186	C17=0.61;C27=0.39	C13+C27	0.152492	C13=0.29;C27=0.71	C2+C27	0.339175	C2=0.45;C27=0.55	C2	0.202219	C2=1	C2	0.204208	C2=1	C2+C17	0.201136	C2=0.32;C17=0.68	C15+C23	0.32749	C15=0.68;C23=0.32
C15+C21	0.152131	C15=0.61;C21=0.39	C13+C17	0.373662	C13=0.15;C17=0.85	C7+C23	0.192535	C7=0.50;C23=0.50	C7+C13	0.325339	C7=0.69;C13=0.31	C2+C10	0.311768	C2=0.40;C10=0.60	C2+C13	0.27317	C2=0.80;C13=0.20	C27	0.137325	C27=1	C22+C27	0.334691	C22=0.72;C27=0.28	C2+C13	0.202219	C2=1.00;C13=0.00	C23	0.199309	C23=1	C2+C10	0.192218	C2=0.38;C10=0.62	C7+C27	0.325766	C7=0.55;C27=0.45
C17+C22	0.150006	C17=0.61;C22=0.39	C17	0.362125	C17=1	C2+C23	0.191395	C2=0.32;C23=0.68	C15	0.316822	C15=1	C10+C28	0.303662	C10=0.49;C28=0.51	C10	0.271948	C10=1	C11+C13	0.135034	C11=0.73;C13=0.27	C22	0.311274	C22=1	C17+C27	0.201086	C17=0.63;C27=0.37	C17+C27	0.181593	C17=0.70;C27=0.30	C13+C17	0.189557	C13=0.28;C17=0.72	C23+C27	0.323644	C23=0.57;C27=0.43
C27+C28	0.146883	C27=0.57;C28=0.43	C27+C28	0.360547	C27=0.28;C28=0.72	C7+C11	0.188524	C7=0.30;C11=0.70	C23	0.311296	C23=1	C2+C17	0.301191	C2=0.37;C17=0.63	C2	0.268221	C2=1	C13+C23	0.12827	C13=0.32;C23=0.68	C2+C28	0.308494	C2=0.45;C28=0.55	C17+C22	0.197264	C17=0.57;C22=0.43	C13+C17	0.178705	C13=0.25;C17=0.75	C13+C27	0.186999	C13=0.33;C27=0.67	C2+C7	0.309843	C2=0.53;C7=0.47
C6+C15	0.145583	C6=0.53;C15=0.47	C22+C28	0.357211	C22=0.34;C28=0.66	C11+C23	0.184238	C11=0.85;C23=0.15	C13+C27	0.306378	C13=0.38;C27=0.62	C2+C28	0.300593	C2=0.38;C28=0.62	C13+C17	0.265161	C13=0.31;C17=0.69	C2+C23	0.126147	C2=0.30;C23=0.70	C27+C28	0.303279	C27=0.50;C28=0.50	C13+C17	0.17329	C13=0.19;C17=0.81	C17+C22	0.177661	C17=0.65;C22=0.35	C27+C28	0.18476	C27=0.58;C28=0.42	C7+C11	0.307261	C7=0.14;C11=0.86
C6	0.139391	C6=1	C13+C28	0.337143	C13=0.17;C28=0.83	C11	0.183477	C11=1	C17	0.299204	C17=1	C10+C13	0.297117	C10=0.64;C13=0.36	C22+C28	0.264989	C22=0.57;C28=0.43	C7+C23	0.125907	C7=0.46;C23=0.54	C17+C27	0.301984	C17=0.48;C27=0.52	C27+C28	0.172631	C27=0.43;C28=0.57	C17+C28	0.160327	C17=0.94;C28=0.06	C10+C13	0.181459	C10=0.67;C13=0.33	C11+C23	0.305382	C11=0.99;C23=0.01
C15	0.138866	C15=1	C28	0.322497	C28=1	C22	0.181986	C22=1	C2+C27	0.298669	C2=0.35;C27=0.65	C13+C17	0.282213	C13=0.34;C17=0.66	C13+C22	0.261548	C13=0.31;C22=0.69	C2+C11	0.125624	C2=0.19;C11=0.81	C2+C17	0.300067	C2=0.47;C17=0.53	C22+C28	0.167789	C22=0.50;C28=0.50	C17	0.160144	C17=1	C10+C28	0.17102	C10=0.62;C28=0.38	C11	0.305379	C11=1
C22+C27	0.131318	C22=0.29;C27=0.71	C2+C22	0.287334	C2=0.43;C22=0.57	C13+C27	0.176622	C13=0.27;C27=0.73	C10+C13	0.29361	C10=0.61;C13=0.39	C13+C28	0.27442	C13=0.34;C28=0.66	C27+C28	0.244842	C27=0.44;C28=0.56	C7+C11	0.122045	C7=0.25;C11=0.75	C13+C27	0.294521	C13=0.37;C27=0.63	C17+C28	0.166372	C17=0.78;C28=0.22	C27+C28	0.137377	C27=0.40;C28=0.60	C17	0.164582	C17=1	C15	0.301969	C15=1
C17+C28	0.130702	C17=1.00;C28=0.00	C2+C27	0.276422	C2=0.52;C27=0.48	C13+C23	0.176537	C13=0.25;C23=0.75	C2+C7	0.290792	C2=0.07;C7=0.93	C27	0.265704	C27=1	C22+C27	0.23393	C22=0.68;C27=0.32	C7+C13	0.121222	C7=0.68;C13=0.32	C2+C13	0.26435	C2=0.70;C13=0.30	C17	0.163618	C17=1	C13+C28	0.134112	C13=0.34;C28=0.66	C17+C28	0.164582	C17=1.00;C28=0.00	C7+C23	0.29745	C7=0.48;C23=0.52
C17	0.130702	C17=1	C2+C13	0.229054	C2=0.93;C13=0.07	C7+C13	0.176524	C7=0.78;C13=0.22	C28	0.290753	C28=1	C22	0.263959	C22=1	C13+C27	0.231617	C13=0.42;C27=0.58	C11+C23	0.120926	C11=0.77;C23=0.23	C13+C28	0.253375	C13=0.37;C28=0.63	C22+C27	0.143819	C22=0.57;C27=0.43	C22+C28	0.132181	C22=0.45;C28=0.55	C27	0.161606	C27=1	C17	0.288633	C17=1
C21+C22	0.128794	C21=0.62;C22=0.38	C2	0.228616	C2=1	C2+C7	0.171551	C2=0.17;C7=0.83	C7	0.289779	C7=1	C10	0.251137	C10=1	C13+C28	0.229704	C13=0.36;C28=0.64	C11	0.119703	C11=1	C2	0.251936	C2=1	C13+C28	0.139099	C13=0.24;C28=0.76	C13+C27	0.122018	C13=0.44;C27=0.56	C2+C28	0.158382	C2=0.46;C28=0.54	C2	0.286756	C2=1
C27	0.127713	C27=1	C22+C27	0.206109	C22=0.60;C27=0.40	C7	0.168138	C7=1	C2+C10	0.281037	C2=0.35;C10=0.65	C17+C28	0.24591	C17=0.55;C28=0.45	C17+C28	0.225462	C17=0.75;C28=0.25	C23	0.109139	C23=1	C13+C17	0.25061	C13=0.38;C17=0.62	C13+C27	0.135429	C13=0.29;C27=0.71	C13+C22	0.1207	C13=0.38;C22=0.62	C10	0.157886	C10=1	C10	0.279353	C10=1
C21+C28	0.12357	C21=0.65;C28=0.35	C13+C22	0.204505	C13=0.26;C22=0.74	C27	0.1622	C27=1	C27	0.25064	C27=1	C2+C13	0.238438	C2=0.61;C13=0.39	C17	0.220784	C17=1	C2+C7	0.108804	C2=0.17;C7=0.83	C27	0.243566	C27=1	C13+C22	0.135157	C13=0.24;C22=0.76	C28	0.105641	C28=1	C2+C13	0.140688	C2=0.64;C13=0.36	C22+C27	0.262663	C22=0.59;C27=0.41
C22+C28	0.107931	C22=0.53;C28=0.47	C13+C27	0.19669	C13=0.33;C27=0.67	C23	0.161982	C23=1	C10	0.239845	C10=1	C17	0.227375	C17=1	C22	0.212995	C22=1	C7	0.106809	C7=1	C17+C28	0.207691	C17=0.48;C28=0.52	C28	0.125401	C28=1	C22+C27	0.10548	C22=0.55;C27=0.45	C13+C28	0.135689	C13=0.41;C28=0.59	C7	0.255226	C7=1
C21	0.105282	C21=1	C22	0.177305	C22=1	C2+C13	0.124176	C2=0.75;C13=0.25	C2+C13	0.21735	C2=0.46;C13=0.54	C2	0.218442	C2=1	C27	0.178044	C27=1	C2+C13	0.0878003	C2=0.52;C13=0.48	C28	0.187657	C28=1	C27	0.122212	C27=1	C27	0.0908334	C27=1	C2	0.130888	C2=1	C23	0.255025	C23=1
C22	0.0819153	C22=1	C27	0.170452	C27=1	C2	0.120563	C2=1	C13	0.184133	C13=1	C28	0.214794	C28=1	C28	0.173139	C28=1	C2	0.0758386	C2=1	C17	0.186432	C17=1	C22	0.120549	C22=1	C22	0.0871277	C22=1	C13	0.0992095	C13=1	C22	0.223804	C22=1
C28	0.0762096	C28=1	C13	0.103552	C13=1	C13	0.075058	C13=1	C2	0.178967	C2=1	C13	0.174283	C13=1	C13	0.153765	C13=1	C13	0.0706615	C13=1	C13	0.173295	C13=1	C13	0.0622363	C13=1	C13	0.0843369	C13=1	C28	0.0941803	C28=1	C27	0.219537	C27=1
