# Supplementary material for: A practical guide for mutational signature analysis in hematological malignancies
Source: Nat Commun. 2019 Jul 5;10:2969. doi: 10.1038/s41467-019-11037-8 (PMC6611883; doi:10.1038/s41467-019-11037-8)
Supplement: Supplementary file 5 — Supplementary Data 2 [file 41467_2019_11037_MOESM5_ESM.xlsx]

## Sheet: Sheet1
Supplementary Data 2. Clinical and biological Summary of 143 chronic lymphocytic leukemia samples.
Case	Age	Sex	Type	IGHV status	% identity	IGHV gene	CNA
CLL4	41	F	CLL	MUT	93.05	IGHV5-10-1	del(13q)
CLL5	46	M	CLL	UNMUT	100	IGHV1-69	tri12
CLL6	76	F	CLL	UNMUT	99.18	IGHV1-69	del(11q)
CLL9	49	M	CLL	UNMUT	98.26	IGHV1-24	none
CLL10	70	M	CLL	UNMUT	99.6	IGHV3-21	del(13q)
CLL12	59	F	CLL	UNMUT	100	IGHV1-69	none
CLL15	55	M	CLL	UNMUT	99.19	IGHV4-34	none
CLL16	59	M	CLL	UNMUT	100	IGHV2-70	none
CLL20	59	M	CLL	UNMUT	100	IGHV3-30	none
CLL23	57	M	CLL	UNMUT	100	IGHV1-69	del(11q)
CLL25	66	F	CLL	UNMUT	100	IGHV4-31	none
CLL26	47	M	CLL	UNMUT	100	IGHV1-69	del(13q)
CLL27	58	M	CLL	UNMUT	100	IGHV1-69	del(13q)
CLL29	71	F	CLL	MUT	96.18	IGHV3-9	del(13q)
CLL30	64	M	CLL	UNMUT	100	IGHV3-30	del(13q)
CLL32	76	M	CLL	MUT	91.66	IGHV3-7	tri12
CLL33	69	M	CLL	MUT	93.2	IGHV3-53	del(13q)
CLL39	58	M	CLL	MUT	94.44	IGHV1-8	none
CLL44	53	M	CLL	UNMUT	98.48	IGHV1-69	none
CLL48	62	M	CLL	UNMUT	100	IGHV1-18	none
CLL56	78	F	CLL	UNMUT	100	IGHV4-39	none
CLL58	49	M	CLL	UNMUT	100	IGHV1-69	del(13q)
CLL60	62	F	CLL	MUT	85.48	IGHV3-7	tri12
CLL63	52	M	CLL	UNMUT	100	IGHV3-9	del(11q)
CLL64	65	M	CLL	MUT	85.98	IGHV3-30	tri12
CLL82	45	F	CLL	UNMUT	100	IGHV4-39	tri12
CLL83	55	F	CLL	UNMUT	100	IGHV3-74	del(13q)
CLL84	65	M	CLL	MUT	92.36	IGHV1-2	del(13q)
CLL90	57	F	CLL	MUT	93.41	IGHV4-34	none
CLL115	62	M	CLL	MUT	88.19	IGHV3-74	del(13q)
CLL122	57	M	CLL	MUT	87.84	IGHV1-18	none
CLL125	60	M	CLL	MUT	89.58	IGHV3-30	none
CLL128	45	M	CLL	UNMUT	98.61	IGHV3-30	del(11q)
CLL134	68	M	CLL	UNMUT	100	IGHV5-10-1	tri12
CLL137	50	M	CLL	MUT	93.68	IGHV4-34	none
CLL138	76	F	CLL	UNMUT	100	IGHV3-9	del(13q)
CLL139	63	M	CLL	UNMUT	100	IGHV1-2	del(13q)
CLL141	68	M	CLL	UNMUT	100	IGHV1-69	del(13q)
CLL145	75	M	CLL	UNMUT	100	IGHV4-59	del(11q)
CLL148	50	M	SLL	UNMUT	99.65	IGHV5-10-1	tri12
CLL151	71	M	CLL	MUT	92.27	IGHV3-66	del(13q)
CLL157	69	M	CLL	UNMUT	100	IGHV5-10-1	del(13q)
CLL166	66	M	CLL	UNMUT	100	IGHV1-3	tri12
CLL174	70	F	CLL	MUT	96.59	IGHV3-23	del(13q)
CLL176	75	M	CLL	UNMUT	100	IGHV3-33	none
CLL177	75	F	CLL	UNMUT	99.43	IGHV4-34	del(17p)
CLL179	72	M	CLL	MUT	90.62	IGHV3-11	del(13q)
CLL181	49	M	CLL	MUT	88.7	IGHV1-18	del(13q)
CLL184	44	M	SLL	UNMUT	100	IGHV1-2	del(13q)
CLL188	68	M	CLL	UNMUT	100	IGHV3-23	del(13q)
CLL192	73	F	CLL	MUT	95.28	IGHV3-72	del(13q)
CLL199	75	M	CLL	MUT	97.56	IGHV3-11	del(13q)
CLL244	63	F	CLL	MUT	91.8	IGHV4-34	del(13q)
CLL277	56	F	MBL	UNMUT	100	IGHV7-4-1	tri12
CLL278	61	M	CLL	UNMUT	98.8	IGHV3-21	del(11q)
CLL282	86	F	CLL	UNMUT	100	IGHV1-2	tri12
CLL283	54	F	CLL	MUT	96.18	IGHV3-30	del(13q)
CLL288	36	M	SLL	MUT	93.01	IGHV4-39	del(13q)
CLL290	63	F	CLL	UNMUT	100	IGHV3-11	del(11q)
CLL294	65	M	CLL	UNMUT	100	IGHV4-39	del(13q)
CLL296	86	M	CLL	UNMUT	100	IGHV1-45	del(13q)
CLL306	61	M	CLL	UNMUT	100	IGHV2-5	del(11q)
CLL308	80	M	MBL	MUT	92.27	IGHV4-4	none
CLL318	67	F	SLL	UNMUT	100	IGHV1-2	tri12
CLL339	63	M	MBL	Undetermined	Undetermined	Undetermined	del(13q)
CLL342	61	M	CLL	MUT	93.4	IGHV3-11	tri12
CLL343	60	M	CLL	MUT	94.79	IGHV1-18	del(13q)
CLL356	60	M	CLL	UNMUT	100	IGHV1-69	del(13q)
CLL358	80	M	CLL	UNMUT	99.3	IGHV3-48	del(13q)
CLL367	63	M	CLL	MUT	95.83	IGHV3-48	del(13q)
CLL371	82	F	CLL	UNMUT	100	IGHV3-33	del(13q)
CLL372	78	M	CLL	MUT	96.52	IGHV3-7	tri12
CLL373	63	F	CLL	MUT	87.84	IGHV3-23	del(13q)
CLL386	86	M	CLL	UNMUT	100	IGHV1-69	none
CLL393	54	F	MBL	MUT	94.64	IGHV3-74	del(13q)
CLL435	62	M	CLL	UNMUT	100	IGHV3-30	none
CLL442	61	M	CLL	UNMUT	100	IGHV1-2	del(13q)
CLL467	56	F	CLL	MUT	95.2	IGHV4-34	none
CLL473	50	F	CLL	MUT	90.62	IGHV3-23	none
CLL477	74	M	CLL	MUT	91.7	IGHV3-23	none
CLL519	70	F	MBL	MUT	94.16	IGHV4-61	del(13q)
CLL523	71	F	CLL	MUT	90.52	IGHV3-53	del(13q)
CLL564	56	M	CLL	MUT	95.08	IGHV4-34	del(13q)
CLL577	61	F	CLL	UNMUT	99.3	IGHV1-18	del(13q)
CLL594	71	F	CLL	MUT	90.62	IGHV3-30	del(13q)
CLL618	67	M	CLL	MUT	97.1	IGHV3-9	del(17p)
CLL628	40	M	CLL	MUT	90.97	IGHV3-7	none
CLL654	51	M	CLL	MUT	93.05	IGHV1-69	del(13q)
CLL661	53	M	CLL	MUT	96.26	IGHV3-15	del(13q)
CLL677	61	F	SLL	UNMUT	98.95	IGHV1-69	del(17p)
CLL684	59	M	CLL	MUT	90.27	IGHV3-23	del(13q)
CLL723	62	M	CLL	UNMUT	100	IGHV1-2	tri12
CLL745	47	F	CLL	MUT	95.08	IGHV4-34	del(13q)
CLL749	45	M	CLL	UNMUT	100	IGHV3-48	none
CLL753	83	F	CLL	UNMUT	98.41	IGHV3-21	none
CLL761	66	M	CLL	UNMUT	100	IGHV5-51	del(11q)
CLL776	61	F	CLL	MUT	91.93	IGHV4-34	del(13q)
CLL783	42	F	CLL	MUT	93.95	IGHV4-39	del(13q)
CLL795	73	M	MBL	MUT	95.83	IGHV3-7	none
CLL802	82	F	CLL	UNMUT	99.65	IGHV3-11	none
CLL804	58	M	CLL	MUT	95.83	IGHV3-7	tri12
CLL824	84	M	CLL	Undetermined	Undetermined	Undetermined	tri12
CLL832	70	F	MBL	MUT	94.19	IGHV2-5	del(13q)
CLL853	47	M	CLL	UNMUT	100	IGHV1-69	tri12
CLL862	71	F	MBL	MUT	91.31	IGHV1-8	tri12
CLL875	76	F	CLL	UNMUT	100	IGHV3-30	del(13q)
CLL880	66	M	CLL	MUT	96.91	IGHV4-61	del(13q)
CLL887	66	M	CLL	Undetermined	Undetermined	Undetermined	tri12
CLL1056	55	M	MBL	MUT	91.31	IGHV3-7	del(13q)
CLL1059	64	F	CLL	UNMUT	100	IGHV4-38-2	del(13q)
CLL1076	34	M	CLL	UNMUT	100	IGHV3-30	del(11q)
CLL1078	55	F	CLL	UNMUT	98.3	IGHV3-72	del(13q)
CLL1101	60	F	CLL	UNMUT	100	IGHV1-69	del(13q)
CLL1164	66	F	CLL	MUT	96.06	IGHV3-72	del(13q)
CLL1169	55	M	CLL	UNMUT	100	IGHV4-34	tri12
CLL1179	55	F	MBL	MUT	95.13	IGHV3-11	del(13q)
CLL1183	71	M	CLL	UNMUT	100	IGHV3-73	del(17p)
CLL1191	70	F	CLL	UNMUT	99.58	IGHV1-69	tri12
CLL1192	71	M	CLL	UNMUT	100	IGHV1-46	tri12
CLL1267	51	F	CLL	UNMUT	99.3	IGHV3-23	del(13q)
CLL1276	55	F	CLL	MUT	92.28	IGHV4-59	del(13q)
CLL1292	62	M	CLL	MUT	86.46	IGHV3-23	del(13q)
CLL1297	57	F	MBL	UNMUT	100	IGHV1-69	none
CLL1319	69	F	MBL	MUT	96.22	IGHV2-5	del(13q)
CLL1323	63	F	CLL	MUT	89.43	IGHV3-23	del(13q)
CLL1339	83	M	CLL	Undetermined	Undetermined	Undetermined	none
CLL1344	28	M	CLL	UNMUT	100	IGHV1-69	none
CLL1353	70	F	CLL	MUT	93.05	IGHV1-8	del(13q)
CLL1360	80	F	CLL	MUT	93.75	IGHV5-51	none
CLL1371	63	M	CLL	UNMUT	100	IGHV3-11	none
CLL1384	65	M	CLL	UNMUT	100	IGHV1-69	del(13q)
CLL1423	60	M	CLL	MUT	90.87	IGHV3-23	del(13q)
CLL1424	65	M	CLL	MUT	95.55	IGHV3-20	none
CLL1425	74	M	CLL	MUT	92.7	IGHV3-23	del(13q)
CLL1426	76	F	MBL	MUT	92.88	IGHV3-33	del(13q)
CLL1427	61	F	MBL	MUT	92.5	IGHV3-23	none
CLL1430	53	M	CLL	UNMUT	99.58	IGHV1-3	del(13q)
CLL1431	44	F	CLL	UNMUT	100	IGHV4-34	none
CLL1432	64	F	CLL	UNMUT	99.65	IGHV1-69	none
CLL1446	74	M	CLL	MUT	96.87	IGHV3-23	none
CLL1464	51	M	CLL	BICLONAL	89.51	IGHV3-7	del(13q)
CLL1477	60	F	CLL	MUT	90.18	IGHV4-34	none
CLL1525	48	M	CLL	MUT	94.09	IGHV1-8	none
