# Supplementary material for: A practical guide for mutational signature analysis in hematological malignancies
Source: Nat Commun. 2019 Jul 5;10:2969. doi: 10.1038/s41467-019-11037-8 (PMC6611883; doi:10.1038/s41467-019-11037-8)
Supplement: Supplementary file 6 — Supplementary Software 1 [file 41467_2019_11037_MOESM6_ESM.zip]

Archive with 1 entries (1 files):
- 186038_2_data_set_3827833_pryddt (1).pdf
